# Supplementary material for: Identification of Plasmatic Biomarkers of Foie Gras Qualities in Duck by Metabolomics
Source: Front Physiol. 2021 Feb 12;12:628264. doi: 10.3389/fphys.2021.628264 (PMC7907454; doi:10.3389/fphys.2021.628264)
Supplement: Supplementary Data 1 — Identification of biomarkers of liver weight of duck foie gras by PLS and linear models applied on buckets of 1H-NMR spectra. εThe PLS model to describe the liver weight with bucket data was plotted. The first latent enabled to separate the fatty livers in function of their liver weight. The VIP of the buckets involved in the first latent are presented. ζFor each bucket the effect of the bucket intensity on the liver weight was tested by a linear model with R software. ηThe P-Values were corrected with the Benjamini-Hochberg procedure and named BH P-Values. [file Table_1.XLSX]

## Sheet: Supplemental data 1 bucket VIP
Bucket identity	Chemical shift (ppm)	VIPε	P-valueζ	BH P-valueη		Supplemental data 1: Results of bucket analysis of liver weight.
B1341	1.341	11.93	0.0918284413210694	0.116859097100522
B1331	1.331	11.02	0.0932947464230956	0.118533904875721
B4126	4.126	5.36	0.00986302305202905	0.015626355799299		ε VIP-value of the first latent variable of the PLS model
B4116	4.116	4.20	0.17572907491453	0.213636733601793		ζ P-value of the regression model of liver weight
B1321	1.321	4.19	0.0827062247519931	0.106214105013996		η P-value of the regression model of liver weight corrected for multiple test by the Benjamini-Hochberg procedure.
B4096	4.096	3.25	0.0405238256976144	0.0566902455237903
B0968	0.968	2.88	0.0395188348520466	0.0554810688581224
B4106	4.106	2.76	0.044624448248023	0.0617696309959476
B3776	3.776	2.74	3.67552196962704e-05	0.000175756777820348
B3786	3.786	2.70	4.92205253382125e-05	0.000222427307012192
B4135	4.135	2.65	0.000699053922977529	0.00177920498461055
B2005	2.005	2.59	0.00323197994549938	0.00578238588888664
B3566	3.566	2.55	0.0447930139633113	0.0618943748109503
B0958	0.958	2.41	0.051043662047727	0.0691983665904753
B3676	3.676	2.25	4.16212410294166e-07	3.8634304908482e-06
B2145	2.145	2.24	0.0111649828136512	0.0174785147618468
B2015	2.015	2.23	0.00203332074957768	0.0039033821688973
B3936	3.936	2.19	3.16661643203071e-06	2.19163189901073e-05
B3236	3.236	2.13	0.0779911953979957	0.101542992028084
B3415	3.415	2.10	0.262066007477505	0.306326044295928
B3796	3.796	2.10	0.0160305291663339	0.0241375715882394
B1492	1.492	2.09	0.000142103692749501	0.000531373524072777
B3686	3.686	2.04	0.000221931248594816	0.000751336709558052
B1994	1.994	2.00	0.0145488562483905	0.0222031868084721
B2056	2.056	2.00	0.0507198044724276	0.0688776690684085
B4146	4.146	2.00	0.0189018157088522	0.0281919330704809
B3766	3.766	1.99	0.126735933052221	0.158219384775636
B1482	1.482	1.98	0.000442907245860618	0.00127074115266919
B3616	3.616	1.97	3.31909520403702e-06	2.27718792694366e-05
B2026	2.026	1.96	0.0204176504111248	0.0302242517342917
B3866	3.866	1.96	2.13917540786999e-10	4.9641452847336e-09
B2355	2.355	1.95	0.0248070666071948	0.0363131271856711
B0978	0.978	1.94	0.0274073111759353	0.0397506774224503
B4156	4.156	1.90	0.0193006881309206	0.0287325338401818
B2086	2.086	1.89	0.123504749752661	0.154429869342075
B2066	2.066	1.88	0.229371480367282	0.271325484272543
B3756	3.756	1.88	0.0498459184622224	0.0680422658593312
B2036	2.036	1.82	0.0196880769882779	0.0292540352989667
B2076	2.076	1.82	0.186393658764147	0.224869414013627
B3626	3.626	1.81	5.79136028502946e-09	8.95957502919263e-08
B124	1.24	1.80	0.000208346247287477	0.000717839253754669
B3595	3.595	1.80	0.000108589951146624	0.000426256076888985
B2046	2.046	1.77	0.286558271365101	0.332159341369609
B1038	1.038	1.75	0.309503679450476	0.354424387643579
B2096	2.096	1.74	0.0292135181815904	0.0420610690607205
B3606	3.606	1.74	0.000384272232172625	0.00113315084548104
B3426	3.426	1.73	0.708401463845435	0.750239939562481
B125	1.25	1.70	3.93440311746033e-06	2.63071530481034e-05
B1924	1.924	1.68	0.000104943012264503	0.000420304754704025
B3816	3.816	1.67	1.03911654070486e-08	1.41355681140713e-07
B4015	4.015	1.67	0.00014434289787713	0.000537200690684224
B2346	2.346	1.65	0.00945001539144798	0.0150627518057625
B1984	1.984	1.62	0.20448271409578	0.243711271029563
B3246	3.246	1.61	0.591606720988724	0.636804505948299
B2335	2.335	1.59	0.00641975350809816	0.0107086374585401
B4025	4.025	1.57	0.00269822024109294	0.00498570437991178
B1048	1.048	1.55	0.307196993865001	0.352294226975997
B3856	3.856	1.55	0.00159338465290017	0.00317469820994503
B0987	0.987	1.54	0.0827904620831528	0.106214105013996
B123	1.23	1.54	0.0148093569528953	0.022513646697176
B2136	2.136	1.52	0.000941045947223735	0.00216468003603361
B3655	3.655	1.50	0.000139521359404304	0.000526709820909072
B2155	2.155	1.49	0.000791904697457575	0.00192843458732724
B2365	2.365	1.47	0.0569527545744934	0.0760333728583339
B3695	3.695	1.47	0.287143549579269	0.33219393052499
B126	1.26	1.46	3.47871637066636e-07	3.38852742772316e-06
B3876	3.876	1.44	0.407247648387586	0.45706741760712
B3665	3.665	1.43	8.329712312166e-08	9.25653945675911e-07
B3966	3.966	1.43	1.22190620600209e-09	2.52840429612627e-08
B3995	3.995	1.43	6.14853019471113e-07	5.33097837761217e-06
B0948	0.948	1.42	0.659520831686563	0.703104721917589
B2455	2.455	1.42	0.00164882972541721	0.00326865993305069
B4005	4.005	1.42	0.00209528572465886	0.00400285820037733
B2465	2.465	1.41	0.00133194594452914	0.00277161812302812
B3645	3.645	1.40	9.25286402366572e-12	2.70389248691565e-10
B1975	1.975	1.38	0.471103372648217	0.51768880364825
B3945	3.945	1.36	9.17024962552047e-15	1.03361813636224e-12
B3985	3.985	1.36	1.41180186126471e-08	1.82608470252108e-07
B127	1.27	1.34	3.56778605652025e-07	3.40478267926931e-06
B3216	3.216	1.34	0.993332262625193	0.995856613991458
B2166	2.166	1.33	1.14632775958123e-05	6.74964628589245e-05
B0706	0.706	1.32	1.69239347915163e-21	1.33529845505064e-18
B0926	0.926	1.31	9.53617517928546e-19	3.10499151507802e-16
B2655	2.655	1.31	3.93649663332637e-12	1.19457532449789e-10
B3326	3.326	1.30	0.0159465401755543	0.0240570175879777
B2126	2.126	1.29	2.32966700468139e-08	2.78501101014185e-07
B3436	3.436	1.29	0.0118732554782465	0.0184409420715285
B0846	0.846	1.27	0.802457437374114	0.833077523800231
B1964	1.964	1.27	0.478953760534622	0.525583472964975
B1944	1.944	1.26	0.896560486189415	0.916303398450063
B3045	3.045	1.26	0.218041867066981	0.259479687957538
B1935	1.935	1.23	0.931872436761576	0.942363417089432
B3716	3.716	1.21	0.571860054403271	0.618078880718057
B4036	4.036	1.21	2.35493404782479e-05	0.000125543443495524
B3955	3.955	1.20	6.18640025840895e-09	9.3866726997782e-08
B0856	0.856	1.17	0.00891732934741329	0.0143587201124675
B2105	2.105	1.17	0.914240765653874	0.931774181803865
B3806	3.806	1.17	0.0426525416611781	0.0592479848075168
B3506	3.506	1.15	0.876098180645521	0.898883568958798
B2276	2.276	1.14	0.930430683823888	0.942363417089432
B2545	2.545	1.13	4.92133811989786e-07	4.51504160069699e-06
B3845	3.845	1.13	0.0343704799141163	0.0490385328250231
B4045	4.045	1.13	0.00885398399711758	0.0142858760198891
B1058	1.058	1.12	0.297320968747439	0.342461670571868
B3976	3.976	1.11	2.65990992866794e-05	0.000138070324586776
B4255	4.255	1.11	3.36196087138156e-05	0.000164756964442239
B2716	2.716	1.09	1.79015964805801e-10	4.2801089767205e-09
B1954	1.954	1.08	0.255578815839142	0.299186477295376
B4265	4.265	1.08	0.000123227877707083	0.000471974735489748
B122	1.22	1.07	0.454195920001413	0.500503604582563
B121	1.21	1.06	0.000777896715022344	0.00191202650514838
B2286	2.286	1.06	0.959616866199133	0.964506633670212
B2326	2.326	1.06	0.842248567788352	0.867921012725114
B7336	7.336	1.06	0.120563235032915	0.15099109911265
B3305	3.305	1.05	6.75220208336282e-14	4.51343787835203e-12
B4076	4.076	1.05	2.50846841102077e-10	5.6548045037011e-09
B4065	4.065	1.04	1.1080288061569e-11	3.1222668859207e-10
B1281	1.281	1.03	2.74426778245047e-06	1.96838843668493e-05
B2176	2.176	1.03	0.000196599561739072	0.000686358646956319
B0836	0.836	1.02	0.127887441054935	0.159404725106388
B1734	1.734	1.01	0.000187042236074765	0.000666278243576199
B2186	2.186	1.01	2.83271904864537e-05	0.000144934250984175
B2265	2.265	1.01	0.887425821471032	0.908143934034558
B3745	3.745	1.01	0.159373169144983	0.195256879589117
B2386	2.386	0.98	0.100599141497383	0.127199876027942
B3145	3.145	0.98	0.940892905784967	0.949315220798388
B3926	3.926	0.98	0.141848277042796	0.1743275554311
B2686	2.686	0.97	2.15852935118952e-12	8.1099031337549e-11
B3066	3.066	0.97	0.0558614922572091	0.0748297409014228
B3405	3.405	0.97	0.97556029294722	0.979283805515721
B4055	4.055	0.97	0.0125599706111787	0.0194310133572941
B0696	0.696	0.95	1.18060513881293e-18	3.10499151507802e-16
B0866	0.866	0.95	4.05177106575962e-06	2.68642636208768e-05
B0998	0.998	0.95	0.00051827637039301	0.00141494829148818
B1189	1.189	0.95	0.272598091813001	0.31769556047335
B3735	3.735	0.95	0.184834535700654	0.223329936704159
B1714	1.714	0.94	0.000397022412284915	0.00115590658041623
B2486	2.486	0.94	0.0603729828208911	0.0801923963732038
B3276	3.276	0.94	0.95897736330468	0.964506633670212
B1704	1.704	0.93	0.000200601197752225	0.000694185723800463
B4275	4.275	0.93	0.000892972071483333	0.00207833322831961
B4326	4.326	0.93	0.000111849963500218	0.000434727198037795
B4355	4.355	0.93	7.38397857117388e-14	4.51343787835203e-12
B1018	1.018	0.92	0.136097850515891	0.167783131339122
B1079	1.079	0.92	5.83049213632337e-05	0.00025415791688172
B2255	2.255	0.92	0.667870414666884	0.71017487489511
B3226	3.226	0.92	0.000216118297859784	0.000738170290092509
B3285	3.285	0.91	0.0199412140135844	0.0295744696554851
B3445	3.445	0.91	0.000673343947270919	0.00172843859464616
B3155	3.155	0.9	0.0859511963905758	0.110090087584682
B2495	2.495	0.89	0.0530681345304463	0.0714518057073757
B3256	3.256	0.89	0.271812635421732	0.317248771224477
B3895	3.895	0.89	0.606058059458976	0.650584774031472
B7206	7.206	0.89	1.1092475609909e-14	1.09399540702727e-12
B8466	8.466	0.89	8.59099674052837e-06	5.29554408459132e-05
B1169	1.169	0.88	0.00618273910200639	0.0103570725084566
B1351	1.351	0.88	0.697698659070485	0.739898174740071
B1432	1.432	0.88	1.39474628591886e-08	1.82608470252108e-07
B3055	3.055	0.88	0.00121522589153179	0.00259563919398068
B4315	4.315	0.88	2.00549828379029e-07	2.02863864860326e-06
B4336	4.336	0.88	0.000800799543783981	0.00193222674099585
B1068	1.068	0.87	2.53047441387588e-05	0.000133102954169871
B1179	1.179	0.87	0.00917979268944357	0.0147512350956639
B4346	4.346	0.87	6.04031289768588e-08	6.80829553753451e-07
B12	1.2	0.86	0.00260157336080213	0.00485258009851744
B2755	2.755	0.86	5.2940202767874e-07	4.70643564955627e-06
B1724	1.724	0.85	8.04404298055872e-05	0.000341223113530152
B1914	1.914	0.85	0.19071968151638	0.22913107638383
B4245	4.245	0.85	0.001717688679015	0.00335048052886623
B0877	0.877	0.84	3.74261859660627e-05	0.000177887112814599
B2295	2.295	0.84	0.130095853462234	0.161392497455508
B2476	2.476	0.84	0.0394443272334406	0.0554751768042506
B2646	2.646	0.84	0.565011787362403	0.611514815128856
B2706	2.706	0.84	0.000159190232521616	0.000581486543794235
B3035	3.035	0.84	0.0984108396963942	0.124833042637388
B3135	3.135	0.84	0.932808401453544	0.942363417089432
B7546	7.546	0.83	7.34096149282714e-10	1.60889406051128e-08
B1159	1.159	0.82	0.00812302502040157	0.0132692893190411
B2115	2.115	0.82	0.202115313284383	0.241619669971785
B2636	2.636	0.82	0.748704332730117	0.784540607619723
B4295	4.295	0.82	1.52389795968975e-06	1.20235549019521e-05
B2666	2.666	0.81	0.0014210166134645	0.00291974507297785
B3195	3.195	0.81	0.000302777378509033	0.000947981554141378
B7735	7.735	0.81	3.06254906938627e-09	5.5227770615515e-08
B0886	0.886	0.8	0.0035279993064006	0.00626935011880647
B0896	0.896	0.8	0.0787354644504542	0.102343132539388
B1119	1.119	0.8	0.79274076796852	0.824074395160951
B1129	1.129	0.8	0.241011875287766	0.283395483758639
B4286	4.286	0.8	0.00133487311375245	0.00277161812302812
B1108	1.108	0.79	0.916089012515788	0.931774181803865
B2196	2.196	0.79	0.0685856667610802	0.0903407196569154
B2726	2.726	0.79	1.00525241312657e-13	5.66531538540614e-12
B3916	3.916	0.79	0.324406867867691	0.369880084895388
B1139	1.139	0.78	0.470584928002873	0.51768880364825
B2505	2.505	0.78	0.0116384404617339	0.018183622820412
B2676	2.676	0.78	9.26140516363236e-05	0.000382578464612876
B2945	2.945	0.78	0.103851473914653	0.131102100669858
B3556	3.556	0.78	0.254252086158971	0.298075625526639
B2446	2.446	0.77	0.0143174634875049	0.0218924005651965
B2626	2.626	0.77	0.000300691512093009	0.000945201605742568
B4375	4.375	0.77	2.3560101161408e-09	4.42593328960736e-08
B7215	7.215	0.77	1.01990174747183e-10	2.59581444759765e-09
B7746	7.746	0.77	7.46909594335538e-09	1.07147576351044e-07
B1009	1.009	0.76	0.000470449947956691	0.00133041221841516
B129	1.29	0.76	1.68229214102835e-05	9.68852919176182e-05
B3115	3.115	0.76	6.27768092778498e-05	0.000270660669509418
B3166	3.166	0.76	0.240593518584821	0.283325800243916
B4305	4.305	0.76	3.10896019099028e-07	3.06621198836416e-06
B7555	7.555	0.76	3.9748845279735e-09	6.67273168632148e-08
B1089	1.089	0.75	0.0495154916151077	0.0677083585516811
B1099	1.099	0.75	0.954317296648272	0.961630072867799
B2526	2.526	0.75	8.60822377346606e-08	9.43317855175656e-07
B2736	2.736	0.75	7.4365896601491e-14	4.51343787835203e-12
B3535	3.535	0.75	0.0890393249064591	0.11367641966213
B3705	3.705	0.75	0.741041312110957	0.778537410460113
B5416	5.416	0.75	0.614286007105042	0.658521276638421
B1442	1.442	0.74	1.19016895635408e-07	1.28636069392242e-06
B2696	2.696	0.74	0.00107428589213646	0.00238093137330244
B1149	1.149	0.73	0.813136139690479	0.841948050151952
B3545	3.545	0.73	0.183719216932085	0.222322794723029
B3585	3.585	0.72	0.563353004339831	0.610557033549625
B5255	5.255	0.72	0.0422625196961642	0.0590179257349974
B5265	5.265	0.72	7.08215143785945e-05	0.00030204418834979
B2246	2.246	0.71	0.881270428633147	0.903016062586432
B3316	3.316	0.71	0.0026288071257656	0.0048918132599742
B0736	0.736	0.7	1.90249044142283e-07	1.97508547142449e-06
B3186	3.186	0.7	5.33331619436379e-05	0.000239090140758695
B3485	3.485	0.7	0.507588602789216	0.554691700277966
B2765	2.765	0.69	1.99327650903139e-15	2.62115860937628e-13
B7155	7.155	0.69	0.248204356727282	0.291418508121765
B7195	7.195	0.69	7.38857676065467e-13	3.42916886126855e-11
B3205	3.205	0.68	0.0873946453852827	0.111757496286853
B3826	3.826	0.68	0.364457078473041	0.411972256325543
B4366	4.366	0.68	0.000336676544448616	0.00102368772050067
B5275	5.275	0.68	5.3164421017204e-09	8.56055677195387e-08
B5426	5.426	0.68	0.638699201746432	0.681912950173119
B7286	7.286	0.68	3.3960072781692e-05	0.000165398132251574
B1694	1.694	0.67	4.55215336601962e-05	0.00021003795355494
B2616	2.616	0.67	0.00379310801363802	0.00663958628273045
B0826	0.826	0.66	0.0158280964980844	0.0239240768907828
B4406	4.406	0.66	1.48339272620491e-08	1.85777279519948e-07
B7275	7.275	0.66	4.9592878821473e-06	3.23378358596216e-05
B2515	2.515	0.65	0.034336536610023	0.0490385328250231
B2886	2.886	0.65	0.0273261112184886	0.039705896411395
B3105	3.105	0.65	1.37309382256374e-13	7.22247350668529e-12
B2875	2.875	0.64	2.69813440664387e-07	2.69471904663546e-06
B7305	7.305	0.64	8.17389959867579e-09	1.15164406845628e-07
B2305	2.305	0.63	0.0797792784666554	0.103123677665764
B3086	3.086	0.62	1.46098063241932e-05	8.4758361689621e-05
B3266	3.266	0.62	0.630672648296017	0.674255717487205
B4166	4.166	0.62	0.292430676329243	0.337815232245641
B7296	7.296	0.62	2.53498151742295e-06	1.83756766424086e-05
B2205	2.205	0.61	0.775748207413207	0.808540734014558
B2416	2.416	0.61	9.78259927061632e-05	0.000397859320851354
B2896	2.896	0.61	0.0678377606948838	0.0896549299635901
B4086	4.086	0.61	0.00102427891615254	0.00230243893118049
B4385	4.385	0.61	6.79804499309175e-06	4.32553024157209e-05
B4396	4.396	0.61	7.2943249402531e-07	6.12257699772308e-06
B2745	2.745	0.6	2.86288353553704e-06	2.02440081583219e-05
B2776	2.776	0.6	1.14564117462727e-15	1.80782177356183e-13
B3455	3.455	0.6	0.999331984193074	0.999331984193074
B5285	5.285	0.6	3.81799351171893e-12	1.19457532449789e-10
B3906	3.906	0.59	0.0744391207457762	0.0974004415728315
B4416	4.416	0.59	1.251739113316e-07	1.33462454108963e-06
B4485	4.485	0.59	4.55890777751234e-09	7.49370465928591e-08
B1674	1.674	0.58	0.000959767882531408	0.00217602545780828
B2405	2.405	0.58	0.078976464757258	0.102481844805766
B3176	3.176	0.58	0.0747708681019773	0.0976725412789075
B3835	3.835	0.58	0.381090629785565	0.429543581286873
B6526	6.526	0.58	1.01918668914211e-15	1.80782177356183e-13
B2215	2.215	0.57	0.821855342690184	0.848748514898632
B2976	2.976	0.57	0.770483094292224	0.804115292852599
B2316	2.316	0.56	0.017379343168012	0.026081395285769
B4495	4.495	0.56	6.32782955228632e-07	5.42680164864555e-06
B1744	1.744	0.55	3.33506805843757e-05	0.000164460543631703
B2225	2.225	0.55	0.399043781191274	0.448497925014124
B2606	2.606	0.55	0.000419790339029237	0.00121324021060098
B2395	2.395	0.54	0.0025227692171321	0.0047279451598984
B2536	2.536	0.54	7.07256363449204e-05	0.00030204418834979
B4426	4.426	0.54	2.84725081147618e-05	0.000144934250984175
B5246	5.246	0.54	0.767719809893598	0.802292622524568
B5296	5.296	0.54	9.16179742409648e-13	3.80455693032217e-11
B2805	2.805	0.53	1.37692988917807e-11	3.62132560853833e-10
B4435	4.435	0.53	1.79341910820823e-06	1.36058430420798e-05
B4456	4.456	0.53	1.58754090541066e-06	1.24016809343466e-05
B4475	4.475	0.53	3.87761289851766e-09	6.65094908028356e-08
B1371	1.371	0.52	0.439412481592759	0.487618070290699
B1472	1.472	0.52	0.110093913630835	0.138539231028276
B3395	3.395	0.52	0.202815153462265	0.242089494828634
B3466	3.466	0.52	0.660330290165949	0.703104721917589
B4446	4.446	0.52	1.50077843946877e-07	1.57881891832114e-06
B1754	1.754	0.51	4.03502283629604e-05	0.000188380651943052
B1904	1.904	0.51	0.0376461716453056	0.0533264442157022
B8056	8.056	0.51	0.516527580286037	0.562124497718184
B1895	1.895	0.5	0.00930284205306441	0.0148883212573384
B2236	2.236	0.5	0.812483080672495	0.841948050151952
B6905	6.905	0.5	7.01372097655171e-13	3.42916886126855e-11
B7066	7.066	0.5	1.3911188855194e-06	1.13153896976784e-05
B1764	1.764	0.49	0.000209762411653123	0.000719576273018758
B2856	2.856	0.49	0.0333983857044357	0.0478245486765877
B2936	2.936	0.49	0.000957591563278673	0.00217602545780828
B4195	4.195	0.49	0.9081243749198	0.926921257194983
B5305	5.305	0.49	3.8903496094322e-12	1.19457532449789e-10
B5315	5.315	0.49	1.28703471991866e-11	3.50162204833041e-10
B2836	2.836	0.48	5.49297490047492e-09	8.66791439294942e-08
B2956	2.956	0.48	0.428963651481092	0.478040001438674
B3476	3.476	0.48	0.452783146026767	0.499644618482684
B4466	4.466	0.48	5.30890713321303e-07	4.70643564955627e-06
B8036	8.036	0.48	0.118032060354628	0.148056113862959
B2786	2.786	0.47	3.19375065561471e-14	2.51986926728001e-12
B0906	0.906	0.46	0.353820873079741	0.401098662155051
B6916	6.916	0.46	2.4664019083806e-12	8.84541411687404e-11
B0644	0.644	0.45	0.000729173582559603	0.00182640621155405
B1502	1.502	0.45	0.129820293874004	0.161304270656046
B2866	2.866	0.45	0.0382808892784497	0.0540315235075077
B3886	3.886	0.45	0.748744077994489	0.784540607619723
B7076	7.076	0.45	1.45594196543208e-08	1.85280356568695e-07
B1774	1.774	0.44	0.00746546956603075	0.0123485439991578
B1784	1.784	0.44	0.0173875968571793	0.026081395285769
B2566	2.566	0.44	0.000357136446902496	0.00107140934070749
B1804	1.804	0.43	5.6906502381495e-05	0.000250671210504866
B1814	1.814	0.43	0.00127590596930425	0.00267736651537514
B1824	1.824	0.43	0.0175830198620164	0.0263244832469277
B2576	2.576	0.43	0.000665396361431005	0.00172532665644722
B2595	2.595	0.43	0.007754869902308	0.0127470674019188
B2905	2.905	0.43	0.00306560598652956	0.00554762184259593
B4235	4.235	0.43	0.929612206246402	0.942363417089432
B1884	1.884	0.42	0.00379525147466594	0.00663958628273045
B2585	2.585	0.42	0.00234807201702916	0.00444275496747244
B2966	2.966	0.42	0.595488002762574	0.640109038391923
B3005	3.005	0.42	0.842620400186866	0.867921012725114
B4176	4.176	0.42	0.443857872391958	0.491859355782661
B5325	5.325	0.42	8.51976495124603e-13	3.73449697029618e-11
B7055	7.055	0.42	0.0791019562569224	0.102481844805766
B13	1.3	0.41	9.20126696350392e-05	0.000382578464612876
B7345	7.345	0.41	0.024557332914535	0.0360143785679704
B8455	8.455	0.41	1.1292435652861e-05	6.69904641361451e-05
B2995	2.995	0.4	0.999082624134662	0.999331984193074
B7185	7.185	0.4	0.00169400318940843	0.00333308856968392
B7316	7.316	0.4	0.0705549480302623	0.0927797566597949
B0654	0.654	0.39	0.00057317977901508	0.00152783393798276
B1795	1.795	0.39	0.00113963892921841	0.00248390915788211
B2795	2.795	0.39	1.69638836945106e-09	3.34612605874222e-08
B5336	5.336	0.39	1.29973684787952e-14	1.13943596997438e-12
B5406	5.406	0.39	0.0462836253741946	0.0636767252024716
B7125	7.125	0.39	0.194256162435262	0.232930261643498
B7235	7.235	0.39	0.0391319258552122	0.0551340883924329
B7355	7.355	0.39	0.00170562700044647	0.00334761120236881
B0816	0.816	0.38	0.00607976214338468	0.0102280007060352
B2816	2.816	0.38	2.44502151388727e-06	1.80291773313744e-05
B4185	4.185	0.38	0.510724590914323	0.557346752740527
B0776	0.776	0.37	0.576244762554184	0.621965961224693
B5236	5.236	0.37	0.739642521737389	0.778103932867733
B2926	2.926	0.36	0.720078874403717	0.759861879534375
B3026	3.026	0.36	0.0549863192597959	0.0737826630883996
B3095	3.095	0.36	3.51500049008143e-12	1.19457532449789e-10
B5926	5.926	0.36	0.190139886574127	0.229038733598452
B6805	6.805	0.36	0.00749358913591068	0.0123691251636685
B0634	0.634	0.35	0.0526918444931548	0.0710664364189729
B0785	0.785	0.35	0.115302280823795	0.144862260461742
B1028	1.028	0.35	0.00379107374872331	0.00663958628273045
B1663	1.663	0.35	0.000810384124203748	0.00194936912803889
B2916	2.916	0.35	0.319640339147238	0.365501779111842
B3726	3.726	0.35	0.581817253941017	0.62712269584626
B5376	5.376	0.35	2.33865511469888e-05	0.000125523733707307
B6885	6.885	0.35	3.6570266628327e-05	0.000175756777820348
B7166	7.166	0.35	0.286692663463503	0.332159341369609
B7536	7.536	0.35	3.02486090474648e-05	0.000152013710435986
B0624	0.624	0.34	0.343900053860282	0.390975709648072
B131	1.31	0.34	0.00263574786659734	0.00489318839234189
B1684	1.684	0.34	2.87613371977722e-06	2.02440081583219e-05
B2826	2.826	0.34	2.47136860505795e-05	0.000130866431502733
B2986	2.986	0.34	0.483903739212438	0.53027784755363
B3076	3.076	0.34	0.438841397104273	0.487618070290699
B5366	5.366	0.34	1.75042911563978e-08	2.15795089412466e-07
B5395	5.395	0.34	0.0111212876720484	0.0174447236048632
B6105	6.105	0.34	1.02931481191652e-08	1.41355681140713e-07
B6835	6.835	0.34	0.00017437289360689	0.000628220150939891
B7115	7.115	0.34	0.0653021993309055	0.0864487168994705
B7225	7.225	0.34	0.0601233693835096	0.0799955117092565
B7375	7.375	0.34	0.725836233492486	0.764599183211711
B8275	8.275	0.34	0.0548385366144158	0.0737097195720172
B2376	2.376	0.33	0.394043379681166	0.443509595675378
B2845	2.845	0.33	0.00151494716459053	0.00303850925385028
B3526	3.526	0.33	0.627539242067242	0.671816094967508
B6816	6.816	0.33	0.000148544660845975	0.000550242898626639
B6925	6.925	0.33	8.88088290124223e-07	7.37580695692645e-06
B7046	7.046	0.33	0.199799087698627	0.239213171766641
B8205	8.205	0.33	0.00474114158670872	0.00820342261384469
B8226	8.226	0.33	0.000404228559100808	0.00117256004827403
B0614	0.614	0.32	0.72037602774615	0.759861879534375
B0766	0.766	0.32	0.816722456872369	0.844553104157666
B0917	0.917	0.32	6.82474468325129e-09	1.01598557643118e-07
B3516	3.516	0.32	0.373709620717347	0.421826739264645
B5136	5.136	0.32	1.24094640255333e-12	4.89553355807289e-11
B6825	6.825	0.32	0.000260921120099294	0.000852668825120616
B6846	6.846	0.32	0.00136912901563394	0.00282786071553713
B7146	7.146	0.32	0.778546759385838	0.810387062210324
B7255	7.255	0.32	0.108968833680394	0.137342507625928
B7365	7.365	0.32	0.229312786305184	0.271325484272543
B7876	7.876	0.32	0.0569277968087397	0.0760333728583339
B3295	3.295	0.31	1.27051188515986e-05	7.4254361288232e-05
B6856	6.856	0.31	0.000874461553310241	0.00205342311179101
B6975	6.975	0.31	0.0822649880652597	0.10588429948367
B7086	7.086	0.31	0.190797360182733	0.22913107638383
B7096	7.096	0.31	0.502956588068998	0.550392160868848
B7136	7.136	0.31	0.303793645907856	0.349406977582067
B7845	7.845	0.31	2.89933196690795e-06	2.02440081583219e-05
B7886	7.886	0.31	0.0680157242047322	0.0897398100293205
B0574	0.574	0.3	0.0423597194678138	0.0590491495761573
B5346	5.346	0.3	1.15528878303443e-10	2.84850890566928e-09
B5355	5.355	0.3	1.83292807005845e-08	2.22489268811711e-07
B5906	5.906	0.3	0.141299102544819	0.173923544318038
B5916	5.916	0.3	0.0030298704512005	0.00550822070506265
B6966	6.966	0.3	0.040287030806484	0.0564590893540246
B7265	7.265	0.3	0.174190678894782	0.212093280320962
B7415	7.415	0.3	0.450929339865923	0.498295867162764
B8355	8.355	0.3	6.98044534902841e-09	1.01992062599693e-07
B5226	5.226	0.29	0.71887843974423	0.759861879534375
B6756	6.756	0.29	0.130731389478161	0.161926320719418
B6765	6.765	0.29	0.0116868617466464	0.0182231895614705
B6865	6.865	0.29	0.00312797567283384	0.00564223932812358
B6985	6.985	0.29	0.152288693361372	0.18686746354918
B7405	7.405	0.29	0.000151818526346603	0.000559742136857334
B7435	7.435	0.29	0.00850728879544972	0.0138396924940409
B8306	8.306	0.29	0.218996665980215	0.260223447979502
B0796	0.796	0.28	0.0304092906653412	0.0437029696447254
B3576	3.576	0.28	0.558583261075266	0.606220347989526
B5435	5.435	0.28	3.06376333991693e-05	0.0001529942579237
B6716	6.716	0.28	0.176630381438368	0.214402109161342
B6735	6.735	0.28	0.304317508834794	0.349500021063541
B6796	6.796	0.28	0.000181063239196614	0.000649358616936946
B6895	6.895	0.28	2.16670442699817e-06	1.61276395556751e-05
B6956	6.956	0.28	0.231898598968589	0.273904183512301
B6996	6.996	0.28	0.133776321415711	0.165179213766817
B7006	7.006	0.28	0.273139433465868	0.317856951334174
B7036	7.036	0.28	0.293619722301952	0.338692925286901
B7105	7.105	0.28	0.874993773125523	0.898883568958798
B7326	7.326	0.28	0.0148016956247358	0.022513646697176
B7386	7.386	0.28	0.0476979673422725	0.0653362781823837
B7425	7.425	0.28	0.0140168510797403	0.0214743601978934
B7725	7.725	0.28	9.7554732317669e-06	5.8756247174535e-05
B8316	8.316	0.28	0.0524765358651871	0.0710188452789581
B0504	0.504	0.27	0.000104455687984457	0.000420304754704025
B0605	0.605	0.27	0.916421755487705	0.931774181803865
B0664	0.664	0.27	0.0286934898708147	0.0415397495560969
B0715	0.715	0.27	1.42719403129995e-06	1.14903682724047e-05
B1542	1.542	0.27	0.181547852274361	0.220032650452337
B1653	1.653	0.27	0.000451155859334305	0.00128506127442154
B6486	6.486	0.27	0.000257225639384811	0.000849167487341488
B6776	6.776	0.27	0.0078281302916271	0.0128140970956303
B7246	7.246	0.27	0.0766871761178855	0.100010218110763
B7456	7.456	0.27	0.000251568776596138	0.00083398220476619
B7525	7.525	0.27	0.00110327189801728	0.00241775350069722
B8335	8.335	0.27	0.00147961127921035	0.00300106246605904
B0564	0.564	0.26	0.0256565564243437	0.0374177874654476
B0584	0.584	0.26	0.342389172793206	0.389819707552438
B0594	0.594	0.26	0.413644237187339	0.46292950800115
B0746	0.746	0.26	0.000597365049233457	0.00158161417397717
B1361	1.361	0.26	0.00283238075419428	0.00518503112542758
B1461	1.461	0.26	0.00126078248252886	0.00265977908747399
B1522	1.522	0.26	0.00742040816120413	0.0122997941999791
B6945	6.945	0.26	0.168944237930182	0.206342111032374
B7015	7.015	0.26	0.446479721286446	0.494070827622729
B7175	7.175	0.26	0.432863126899819	0.481705228665666
B7445	7.445	0.26	0.0721546231828283	0.0947254537292039
B7505	7.505	0.26	0.00172407489825056	0.00335048052886623
B7566	7.566	0.26	0.000777599495710706	0.00191202650514838
B7755	7.755	0.26	3.58171054980168e-07	3.40478267926931e-06
B7786	7.786	0.26	0.079858766861574	0.103123677665764
B0513	0.513	0.25	0.00248305383283224	0.00466459398596342
B1412	1.412	0.25	1.96945653801734e-07	2.01805351752686e-06
B1421	1.421	0.25	7.06854866832012e-07	5.9968654831232e-06
B1634	1.634	0.25	9.75166862045297e-10	2.07947744365876e-08
B5116	5.116	0.25	8.40910666313031e-05	0.000354801345305338
B5455	5.455	0.25	0.000852923213105733	0.00201483956628869
B6935	6.935	0.25	0.232525868189085	0.274234544097441
B7026	7.026	0.25	0.677416275450177	0.719355910269434
B7395	7.395	0.25	0.0378551236144557	0.0535263307021605
B7655	7.655	0.25	1.06420005513858e-08	1.42314210763447e-07
B8015	8.015	0.25	0.0372957361732751	0.0530204249382236
B1835	1.835	0.24	0.000358658238134759	0.00107189905260729
B4205	4.205	0.24	0.00122050968436861	0.00259563919398068
B7475	7.475	0.24	1.81768264076389e-05	0.00010317637435703
B7485	7.485	0.24	0.000102791746337341	0.000415911219795704
B7805	7.805	0.24	0.0131225361810168	0.0202616067452491
B7826	7.826	0.24	0.000329800031850166	0.0010085745160069
B8126	8.126	0.24	1.06302788225624e-05	6.35400756894068e-05
B8216	8.216	0.24	0.000955804776996558	0.00217602545780828
B8255	8.255	0.24	0.132316156117819	0.163632362346331
B8265	8.265	0.24	0.356317106603083	0.403348919813246
B8375	8.375	0.24	9.49675434409361e-05	0.000388235190543516
B8915	8.915	0.24	2.96762722580481e-05	0.000150093453920512
B5215	5.215	0.23	0.756947704093127	0.792084533858722
B5865	5.865	0.23	0.00115063141642682	0.00250095919438225
B6115	6.115	0.23	5.47639059980667e-07	4.80096909249718e-06
B6515	6.515	0.23	0.000113387848896706	0.000436404940387809
B6675	6.675	0.23	0.000263088264020264	0.000852668825120616
B6706	6.706	0.23	0.0224034972019127	0.0329168701905197
B6746	6.746	0.23	0.556465659354849	0.604754001695559
B6786	6.786	0.23	0.000956034389028413	0.00217602545780828
B7496	7.496	0.23	3.27888611849382e-05	0.000162706990408278
B8245	8.245	0.23	0.0325129520605569	0.0466413075923262
B8366	8.366	0.23	9.38221854091176e-05	0.000385550543165593
B0756	0.756	0.22	0.420721797653527	0.470183425422993
B1452	1.452	0.22	0.000423770138808555	0.00122027240700712
B2426	2.426	0.22	0.286103996374072	0.332159341369609
B3016	3.016	0.22	0.0132595047228843	0.020433103957726
B5446	5.446	0.22	4.90481603839792e-08	5.60855051347241e-07
B6596	6.596	0.22	0.00936392649164619	0.0149557449431353
B6616	6.616	0.22	0.000222829898652198	0.000751336709558052
B8155	8.155	0.22	0.00313934482261882	0.00564223932812358
B8176	8.176	0.22	0.00782466244578607	0.0128140970956303
B8435	8.435	0.22	0.000486545504801283	0.00136129221024189
B8505	8.505	0.22	0.000250601456942824	0.00083398220476619
B0534	0.534	0.21	0.00313565397140695	0.00564223932812358
B1572	1.572	0.21	0.0733196017467058	0.0960949597643702
B1582	1.582	0.21	0.129221712500028	0.160813771549719
B5105	5.105	0.21	0.00066698704582774	0.00172532665644722
B5126	5.126	0.21	1.81246246533093e-05	0.00010317637435703
B5206	5.206	0.21	0.173169508047932	0.211175798840522
B5536	5.536	0.21	0.000106060754324925	0.000422636036173564
B5546	5.546	0.21	2.33643589503166e-05	0.000125523733707307
B5575	5.575	0.21	0.000193705531638933	0.000682293144924635
B5855	5.855	0.21	0.000558001039792432	0.00150774938491859
B5995	5.995	0.21	0.00589599457607377	0.00994004213786797
B6026	6.026	0.21	3.8054939395013e-05	0.000179792498099792
B6266	6.266	0.21	0.00100877608670303	0.00228058547968106
B6425	6.425	0.21	0.000564595513423071	0.0015203054873507
B6435	6.435	0.21	0.000568501657281182	0.00152050104269441
B6475	6.475	0.21	0.00108424800120017	0.00238958567862271
B6666	6.666	0.21	0.000371020510267564	0.00110466106641927
B6725	6.725	0.21	0.224381627808126	0.266221209534754
B6875	6.875	0.21	0.00963380555262977	0.0153085753844989
B7616	7.616	0.21	0.0014935782069195	0.00302162360322944
B7636	7.636	0.21	0.000501834706977731	0.00139418163311771
B7645	7.645	0.21	0.000250153361185377	0.00083398220476619
B7926	7.926	0.21	0.00274942472776686	0.00506844885562629
B8085	8.085	0.21	0.045636277958042	0.0629493414491174
B8146	8.146	0.21	0.00127001020633758	0.00267210147413426
B8415	8.415	0.21	0.00166191977647694	0.00328635264070253
B8426	8.426	0.21	0.00062364916418134	0.00162933506801019
B8586	8.586	0.21	3.51545622376831e-05	0.000170165335003264
B8626	8.626	0.21	0.000566501664488095	0.0015203054873507
B0524	0.524	0.2	0.00769231174308602	0.0126706345830791
B0544	0.544	0.2	0.0374655544643929	0.053166047612241
B0554	0.554	0.2	0.0253342607841311	0.0370161699234805
B1623	1.623	0.2	3.07987567437599e-09	5.5227770615515e-08
B5145	5.145	0.2	8.22249153429414e-06	5.1488458893318e-05
B5176	5.176	0.2	0.00103959715619175	0.00233016488662944
B5386	5.386	0.2	0.0471631693054241	0.0647160705773559
B5516	5.516	0.2	8.52156355738011e-06	5.29410523367945e-05
B5555	5.555	0.2	2.24834019038169e-05	0.000123190306264663
B5605	5.605	0.2	0.000165072050468499	0.000600192847095143
B6286	6.286	0.2	2.17504614646758e-05	0.000120852916166403
B6355	6.355	0.2	0.00108885669726611	0.00239305831237594
B6456	6.456	0.2	0.00125650838022722	0.00265786893297393
B6466	6.466	0.2	0.000857465428094215	0.00201952305303384
B6585	6.585	0.2	0.0104938080681226	0.0165261767779416
B6645	6.645	0.2	0.00821037250947815	0.0133842642768146
B6685	6.685	0.2	0.00527046524288557	0.00894278941212196
B7626	7.626	0.2	0.00232531590578065	0.00441027463860802
B7706	7.706	0.2	5.45594108524921e-05	0.000241839186306833
B7715	7.715	0.2	0.00110622181717579	0.00241775350069722
B7815	7.815	0.2	0.0503126521540656	0.0684891953391422
B7975	7.975	0.2	0.000317544369216048	0.00099028659016388
B8195	8.195	0.2	0.00330483486573799	0.00588603771798482
B8515	8.515	0.2	0.00140310111587915	0.00289046156769883
B8525	8.525	0.2	0.000669138094895879	0.00172532665644722
B8815	8.815	0.2	0.000268058041471421	0.000859747133011997
B8986	8.986	0.2	0.000944700403953557	0.00216676924046324
B0685	0.685	0.19	1.44605226495559e-06	1.152459835404e-05
B5156	5.156	0.19	3.91213549179939e-06	2.63071530481034e-05
B5656	5.656	0.19	3.97684857497998e-05	0.00018676985271781
B5676	5.676	0.19	0.000289681325588817	0.000925338323439582
B5746	5.746	0.19	0.000218546158294373	0.000743245340061468
B5836	5.836	0.19	1.96738955346724e-05	0.000110876454120404
B5845	5.845	0.19	0.000262776025541765	0.000852668825120616
B5975	5.975	0.19	0.000512777305831322	0.00140479616076706
B6045	6.045	0.19	4.41092527420167e-05	0.000204718825961477
B6086	6.086	0.19	1.66219613800977e-06	1.28575760087226e-05
B6416	6.416	0.19	0.00549176454909249	0.00929828804556647
B6536	6.536	0.19	0.000345958089115811	0.00104183561951288
B6626	6.626	0.19	0.00184584477217591	0.00356081057517554
B6655	6.655	0.19	0.00725998523015634	0.0120592175717755
B7606	7.606	0.19	0.0052680977562226	0.00894278941212196
B7836	7.836	0.19	0.000112847414183701	0.000436404940387809
B7895	7.895	0.19	0.00146184617419907	0.00298035305282445
B7945	7.945	0.19	0.010406957366134	0.0164221787237594
B8005	8.005	0.19	0.00300897278278392	0.00548286264576562
B8236	8.236	0.19	0.00183241556215129	0.00354356832974845
B8605	8.605	0.19	0.000658494373654494	0.00171469327001121
B8655	8.655	0.19	0.000263689725385843	0.000852668825120616
B8726	8.726	0.19	0.00211321689049588	0.0040273626246407
B8736	8.736	0.19	0.000675609743141351	0.00172843859464616
B1532	1.532	0.18	0.0503469370046926	0.0684891953391422
B5476	5.476	0.18	2.30096249885967e-05	0.000125204097351743
B5786	5.786	0.18	0.00694089790183305	0.0115535199252031
B5946	5.946	0.18	0.00154315241509982	0.0030823981152247
B6066	6.066	0.18	3.18717277291456e-09	5.58817626184353e-08
B6095	6.095	0.18	0.00013242240745183	0.000504740480577265
B6316	6.316	0.18	0.000293470454620085	0.000933662051190511
B6325	6.325	0.18	4.75086199383691e-05	0.000217931983321937
B6546	6.546	0.18	0.00104251990491786	0.00233016488662944
B6606	6.606	0.18	0.000715432664987427	0.00180343889033572
B7465	7.465	0.18	0.00123208780525611	0.00261321849018029
B7515	7.515	0.18	0.000783383751784755	0.00191359065064449
B7686	7.686	0.18	5.7187348404152e-05	0.000250671210504866
B7765	7.765	0.18	0.00624178356290262	0.0104338288795131
B7775	7.775	0.18	0.000195189635120806	0.000684464987156959
B7856	7.856	0.18	1.89945729053232e-06	1.42730647831429e-05
B7905	7.905	0.18	0.00151732908240432	0.00303850925385028
B8345	8.345	0.18	0.00434883167580953	0.00755777134848837
B8445	8.445	0.18	0.00134769617490164	0.00279089837794593
B8476	8.476	0.18	0.00191837322589563	0.00369169872007719
B8495	8.495	0.18	0.00182591902919451	0.00353968086986357
B8646	8.646	0.18	0.000731853008977588	0.00182731653190923
B8835	8.835	0.18	0.000704983452777721	0.00178279469308212
B8866	8.866	0.18	0.000189903393260543	0.000671900346558605
B8886	8.886	0.18	0.000497485700881809	0.00138698310245847
B8946	8.946	0.18	0.0177474478998448	0.0265203340776089
B8995	8.995	0.18	0.0008285636715732	0.00197503545882554
B1592	1.592	0.17	0.0903984841576328	0.115225208401248
B5166	5.166	0.17	0.000837207398739663	0.00198962842652287
B5505	5.505	0.17	2.68908566891736e-05	0.00013867245704417
B5565	5.565	0.17	4.88610020486742e-05	0.000222427307012192
B5615	5.615	0.17	0.0014492070623212	0.0029699334342115
B5935	5.935	0.17	0.000676917016154199	0.00172843859464616
B5956	5.956	0.17	0.000483673057822345	0.00136093164751895
B5966	5.966	0.17	0.000258917761145351	0.00085119213976534
B6216	6.216	0.17	0.00120012169707242	0.0025800981443873
B6295	6.295	0.17	5.86742932832684e-06	3.76374125207307e-05
B6365	6.365	0.17	0.00092272739520506	0.00212874828893799
B6376	6.376	0.17	0.00105425535413943	0.00234311964624228
B6445	6.445	0.17	0.000536454268591453	0.00145952557902985
B6496	6.496	0.17	0.000852560009724886	0.00201483956628869
B6506	6.506	0.17	0.00149894708714636	0.00302472954413932
B6635	6.635	0.17	0.00115653297592906	0.00250688054397811
B6695	6.695	0.17	0.0289596954222527	0.0418483510772113
B7586	7.586	0.17	0.00079998946567948	0.00193222674099585
B7595	7.595	0.17	0.00451824155172988	0.00783492875673599
B7695	7.695	0.17	0.00243297843365398	0.0045814319430859
B7866	7.866	0.17	0.000109299164123667	0.000426916042047393
B8116	8.116	0.17	0.000881445018226866	0.00206367987946883
B8296	8.296	0.17	0.00145335127156043	0.00297071024160928
B8396	8.396	0.17	0.00268173923975156	0.00496688323982156
B8556	8.556	0.17	0.00121299080250652	0.00259563919398068
B8616	8.616	0.17	0.00237622327340458	0.00448526354716797
B8675	8.675	0.17	6.25302737604405e-05	0.000270660669509418
B8796	8.796	0.17	5.45048133746076e-05	0.000241839186306833
B8876	8.876	0.17	0.000320102076148969	0.000990433482672691
B8936	8.936	0.17	0.000702282933094179	0.00178167599424858
B5465	5.465	0.16	0.000187469924048056	0.000666278243576199
B5526	5.526	0.16	0.000107948151662082	0.000425855458306914
B5586	5.586	0.16	8.15430914420212e-06	5.14699993182038e-05
B5595	5.595	0.16	0.000717826629436114	0.00180371086186336
B5626	5.626	0.16	0.0155430361754313	0.0235383023846743
B5636	5.636	0.16	2.65205904566261e-05	0.000138070324586776
B5716	5.716	0.16	9.22728713509613e-05	0.000382578464612876
B5776	5.776	0.16	0.00116704152804807	0.00252272812501349
B5805	5.805	0.16	0.000389356496975827	0.0011420158963343
B6005	6.005	0.16	0.00131238438551686	0.00274660817021964
B6236	6.236	0.16	0.0013216338552625	0.00275864844392093
B6306	6.306	0.16	3.8413208117456e-06	2.61276044867869e-05
B6556	6.556	0.16	0.0137617543787071	0.0211245607097274
B6566	6.566	0.16	0.00107933071655004	0.00238541158363579
B7665	7.665	0.16	0.000158706613682283	0.000581486543794235
B7676	7.676	0.16	0.000506262080471836	0.00140097117453729
B7985	7.985	0.16	0.000382296222246264	0.00113315084548104
B8136	8.136	0.16	0.00920285346477171	0.0147582345197254
B8406	8.406	0.16	0.00171938076464582	0.00335048052886623
B8486	8.486	0.16	0.000617545071436465	0.00161874771217067
B8716	8.716	0.16	0.00865716448466877	0.014021461725688
B8745	8.745	0.16	0.00102401834613002	0.00230243893118049
B8766	8.766	0.16	0.00205183129261388	0.00392935652881638
B8786	8.786	0.16	0.000300099751776389	0.000945201605742568
B8855	8.855	0.16	0.00017420860864921	0.000628220150939891
B5496	5.496	0.15	8.79251855476192e-06	5.37774972070322e-05
B5736	5.736	0.15	0.00121873654330302	0.00259563919398068
B5766	5.766	0.15	0.00150508620004845	0.00302936992815874
B5886	5.886	0.15	0.000772488421674467	0.00191063750690017
B5895	5.895	0.15	0.000595036607839155	0.00158075381678483
B6036	6.036	0.15	0.00359353943553	0.00637146654973746
B6135	6.135	0.15	0.0136399281192378	0.0209783689787108
B6166	6.166	0.15	0.0644434850514518	0.0854553104295722
B6256	6.256	0.15	8.70633354371742e-05	0.00036538814712729
B6395	6.395	0.15	0.00281938712769525	0.00517324754360827
B7936	7.936	0.15	0.000384897879073407	0.00113315084548104
B7965	7.965	0.15	0.000820430014609342	0.00196753581011177
B8165	8.165	0.15	0.043516690240247	0.0603421240765464
B8685	8.685	0.15	0.000469965734355378	0.00133041221841516
B8695	8.695	0.15	0.00293014679569783	0.0053515875504759
B8756	8.756	0.15	0.000328379138483058	0.00100813673254137
B8775	8.775	0.15	0.000198677551355934	0.000690557656475031
B8905	8.905	0.15	0.000511803194800868	0.00140479616076706
B8976	8.976	0.15	0.000484691752791919	0.00136093164751895
B0674	0.674	0.14	0.000447310517536329	0.00127872463165277
B1603	1.603	0.14	0.00373935018024239	0.0065855966344001
B1874	1.874	0.14	1.3728500633859e-06	1.12831114584528e-05
B5486	5.486	0.14	3.68125886245853e-07	3.45775386009498e-06
B5666	5.666	0.14	0.000299874324697972	0.000945201605742568
B5795	5.795	0.14	0.00117234769035771	0.00252727411937768
B5876	5.876	0.14	0.000736751300656794	0.00183070555372336
B6016	6.016	0.14	0.000602517351260126	0.00158992036837538
B6175	6.175	0.14	0.000343302514382002	0.00103779955497088
B6276	6.276	0.14	0.000914334726712187	0.0021155721389323
B6385	6.385	0.14	0.000611801821251779	0.00160903878989218
B6406	6.406	0.14	0.00564772206408175	0.00954186875494754
B7795	7.795	0.14	0.0806841322759282	0.104019248963574
B7955	7.955	0.14	0.00411144639644753	0.0071609960414947
B8025	8.025	0.14	0.921249870647892	0.935477667877975
B8046	8.046	0.14	0.0526520116682513	0.0710664364189729
B8095	8.095	0.14	0.0106393326221605	0.0167219789619216
B8386	8.386	0.14	0.00615745209607282	0.0103366589442584
B8536	8.536	0.14	0.000800808801401321	0.00193222674099585
B8595	8.595	0.14	0.0463250193488196	0.0636767252024716
B8706	8.706	0.14	0.00367167331034015	0.00648087302429168
B8825	8.825	0.14	0.00090082231826524	0.00209043767385669
B8925	8.925	0.14	0.00172320555301774	0.00335048052886623
B1402	1.402	0.13	2.24233755404178e-05	0.000123190306264663
B5986	5.986	0.13	0.00259747184537831	0.00485258009851744
B6056	6.056	0.13	0.000337336891419739	0.00102368772050067
B6076	6.076	0.13	2.86922750780727e-08	3.37883657262676e-07
B6246	6.246	0.13	0.000394987933101119	0.00115424251561771
B6335	6.335	0.13	0.00104757743507772	0.00233485479174101
B6345	6.345	0.13	0.000827503720351272	0.00197503545882554
B6575	6.575	0.13	0.00854588528668941	0.0138738754962921
B7576	7.576	0.13	0.00147599947689048	0.00300106246605904
B7915	7.915	0.13	0.00484269980880332	0.00834255491079873
B8546	8.546	0.13	0.00169372258097925	0.00333308856968392
B8566	8.566	0.13	0.00406411488708816	0.00709421824316937
B8665	8.665	0.13	0.000890964201207432	0.00207833322831961
B8845	8.845	0.13	0.000140673565563151	0.00052853068204441
B8896	8.896	0.13	0.00499096844127255	0.00856059586992183
B8966	8.966	0.13	0.000780838610848847	0.00191329709304267
B0937	0.937	0.12	2.11667327266977e-05	0.000118443632066415
B5645	5.645	0.12	0.00277512225168007	0.00510389616917383
B5706	5.706	0.12	0.0101628878587989	0.0160691753919686
B5726	5.726	0.12	0.000737850907584319	0.00183070555372336
B5755	5.755	0.12	0.00305170991102833	0.00553517039034794
B6206	6.206	0.12	0.000106836611421492	0.000423588373927424
B8106	8.106	0.12	0.0206850179481284	0.0305055685253707
B8576	8.576	0.12	0.0424382538765036	0.0590542897858225
B8805	8.805	0.12	0.00520390401127487	0.00886799193282045
B8956	8.956	0.12	0.00502710404176287	0.00860387221030566
B0806	0.806	0.11	0.000323111697146875	0.000995840347847204
B1512	1.512	0.11	0.000265189167562911	0.000854017360029129
B6185	6.185	0.11	0.00319251614946926	0.0057247619134801
B6225	6.225	0.11	0.00366524657389951	0.00648087302429168
B8185	8.185	0.11	0.00486113374597174	0.00835606650451351
B8286	8.286	0.11	0.011791569376575	0.0183501937635457
B8635	8.635	0.11	0.00161162355600416	0.00320294958611406
B5685	5.685	0.1	0.00867233627647118	0.014021461725688
B5696	5.696	0.1	0.0372245842278597	0.0530147959490637
B7996	7.996	0.1	0.0209582393965027	0.0308508412011951
B8325	8.325	0.1	0.0988235025856425	0.125155286581175
B5815	5.815	0.09	0.000319729906338057	0.000990433482672691
B5825	5.825	0.09	0.000134185742494313	0.000509002648211602
B6145	6.145	0.09	0.0204864543713419	0.0302693117958591
B1864	1.864	0.08	1.24978159124112e-09	2.52840429612627e-08
B6196	6.196	0.08	0.000554685580067688	0.00150394131502889
B1552	1.552	0.07	0.0290765670672335	0.0419404230640717
B2436	2.436	0.07	0.0262791542922104	0.0382550788497307
B6126	6.126	0.07	0.00504345590338969	0.00861317469215252
B6156	6.156	0.07	0.160004191087417	0.195726057004608
B1643	1.643	0.06	1.69403664977175e-06	1.29766496764069e-05
B3636	3.636	0.06	0.00480538439786941	0.0082963857547461
B5186	5.186	0.06	8.92133256873658e-06	5.41456261287166e-05
B1563	1.563	0.05	0.011919449220816	0.01847631716154
B2555	2.555	0.05	0.0150480957813326	0.0228325914835989
B4216	4.216	0.05	4.5258061327024e-06	2.97571753225183e-05
B4225	4.225	0.05	2.53859157670791e-06	1.83756766424086e-05
B8066	8.066	0.05	0.426991972197961	0.476515793584429
B1391	1.391	0.04	0.00215630389552387	0.00409957535799599
B1844	1.844	0.04	2.05967225203894e-09	3.9636131874603e-08
B1613	1.613	0.03	5.07540026437262e-07	4.60286299837931e-06
B0726	0.726	0.02	0.00964304431697837	0.0153085753844989
B1854	1.854	0.02	3.13954644146595e-08	3.6427972681127e-07
B8075	8.075	0.02	0.51394987354462	0.560091782081084
B3496	3.496	0.01	0.849897256621001	0.874275013655763
B5196	5.196	0.01	4.93343203132237e-05	0.000222427307012192
B1381	1.381	0	0.410011040669485	0.459515214613954
B3125	3.125	0	5.23730355699324e-06	3.3870758249735e-05
