# Supplementary material for: Identification of Plasmatic Biomarkers of Foie Gras Qualities in Duck by Metabolomics
Source: Front Physiol. 2021 Feb 12;12:628264. doi: 10.3389/fphys.2021.628264 (PMC7907454; doi:10.3389/fphys.2021.628264)
Supplement: Supplementary Data 2 — Identification of biomarkers of technological yield of duck foie gras by PLS and linear models applied on buckets of 1H-NMR spectra. εThe PLS model to describe the technological yield with bucket data was plotted. The first latent enabled to separate the fatty livers in function of their technological yield. The VIP of the buckets involved in the first latent are presented. ζFor each bucket the effect of the bucket intensity on the technological yield was tested by a linear model with R software. ηThe P-Values were corrected with the Benjamini-Hochberg procedure and named BH P-Values. [file Table_2.XLSX]

## Sheet: Feuil1
Bucket identity	Chemical shift (ppm)	VIP	P-value	BH P-value			Supplemental data 2: Results of bucket analysis of technological yield.
B1341	1.341	11.34	0.00203236112273551	0.0147113112462231
B1331	1.331	10.44	0.00532018497421236	0.0239069449242303
B4126	4.126	5.11	0.00414804966464212	0.0209121174901591			ε VIP-value of the first latent variable of the PLS model
B4116	4.116	4.40	0.0456236397826425	0.0810744409651013			ζ P-value of the regression model of technological yield
B1321	1.321	3.83	0.00402304949973758	0.0205623518814787			η P-value of the regression model of technological yield corrected for multiple test by the Benjamini-Hochberg procedure.
B0968	0.968	3.43	0.00251221152269187	0.0159849588016443
B4096	4.096	3.12	0.00418772441501285	0.0209121174901591
B3566	3.566	2.87	0.00403949878533486	0.0205623518814787
B0958	0.958	2.84	0.00291214496637072	0.0171098489796686
B2005	2.005	2.79	0.00422124338195783	0.0209469247066964
B3796	3.796	2.65	0.0212699042344952	0.048976690503873
B4106	4.106	2.51	0.00719369197406587	0.0278226616055783
B2145	2.145	2.45	0.0267292639017269	0.0557920349694777
B3776	3.776	2.45	7.34276403039922e-05	0.00358736094293984
B3786	3.786	2.44	0.00173879702747875	0.0133539501636474
B4135	4.135	2.42	0.00826222126562349	0.0299031769659492
B2015	2.015	2.40	0.00387486686360952	0.0199821565711628
B3676	3.676	2.38	0.000480755513329244	0.00758632200033546
B3936	3.936	2.35	0.00158252805831592	0.0131364340675448
B0978	0.978	2.30	0.00645635574711424	0.0265315868982976
B3866	3.866	2.21	0.000104976157119783	0.00358736094293984
B3236	3.236	2.20	0.387901064596625	0.440365381247103
B4146	4.146	2.19	0.000865868849905386	0.0104049013246943
B3686	3.686	2.18	2.11569872045063e-05	0.00151753299130504
B2056	2.056	2.17	0.0015321526849938	0.0130424994119554
B3595	3.595	2.16	0.000621296752487819	0.00924911580590356
B2026	2.026	2.12	0.00178824324776245	0.0134373706903293
B2046	2.046	2.12	0.00243591022894699	0.0159849588016443
B1994	1.994	2.10	0.00656522231921081	0.0267167934554151
B2036	2.036	2.08	0.00233284196813344	0.0157758130087003
B2086	2.086	2.07	0.000694740866698221	0.00961667620745432
B3606	3.606	2.06	0.00153732882802517	0.0130424994119554
B4156	4.156	2.05	0.000859000514790138	0.0104049013246943
B2355	2.355	2.04	0.0029460736151142	0.0171098489796686
B1038	1.038	2.03	0.0234275215799653	0.0520559752976964
B2076	2.076	2.01	0.000381285609630303	0.00704419272256992
B3276	3.276	2.01	0.636461071582447	0.676261030315881
B2066	2.066	2.00	0.0012343220294321	0.012023210879283
B1492	1.492	1.97	0.2429872686649	0.298160116604364
B3616	3.616	1.95	0.000809206011212949	0.0104049013246943
B2455	2.455	1.93	0.0822896998052372	0.12680971317643
B2465	2.465	1.89	0.0703634026020931	0.114231943730559
B1482	1.482	1.87	0.300931081053954	0.355952846265874
B2096	2.096	1.84	0.00227188676148743	0.0157238478492419
B0987	0.987	1.82	0.114431031107177	0.159516048663538
B2155	2.155	1.82	0.0605062476562343	0.101148231052218
B3816	3.816	1.82	5.848856662696e-07	0.000230737395343357
B124	1.24	1.81	0.050977400741441	0.0883981740329604
B3626	3.626	1.80	0.00797064944997149	0.0293871140935865
B4015	4.015	1.80	0.00371690188765577	0.0195509039290694
B125	1.25	1.79	0.0422094183317323	0.0764174756001522
B2136	2.136	1.79	0.0583066025837776	0.0983336480549865
B1048	1.048	1.77	0.050693702234734	0.0880998481568395
B3995	3.995	1.77	0.0110380419177817	0.0340927213510272
B2346	2.346	1.72	0.0060503248558531	0.0256650876949897
B4005	4.005	1.70	0.00753346748310623	0.0281848538199397
B3966	3.966	1.69	0.0180471176042487	0.0450140989763929
B1984	1.984	1.67	0.0025089818139422	0.0159849588016443
B3756	3.756	1.64	0.00100240559938355	0.010545306905515
B2335	2.335	1.63	0.00731378124511697	0.0279919615152501
B3876	3.876	1.62	5.46716619091118e-05	0.00331218792002083
B3985	3.985	1.62	0.0403027550792384	0.074123248852026
B126	1.26	1.55	0.0322827907130473	0.0640606758997194
B2166	2.166	1.55	0.0349863752016782	0.0668090165828729
B3766	3.766	1.54	0.00210865685384158	0.0148547344435804
B3945	3.945	1.54	0.000893307004585352	0.0104049013246943
B3415	3.415	1.52	0.336483746253644	0.392150185811116
B0948	0.948	1.51	0.0310955863416032	0.06227009549118
B2365	2.365	1.51	0.00670296629100058	0.0269187462033568
B3445	3.445	1.51	0.0165547984134171	0.0432507812853844
B123	1.23	1.49	0.142711054241991	0.189560642755776
B3655	3.655	1.49	9.6906286222928e-05	0.00358736094293984
B0706	0.706	1.47	7.73231973928343e-08	6.10080027429463e-05
B127	1.27	1.47	0.0244868905948235	0.0526434786902336
B0926	0.926	1.44	9.72628350845172e-05	0.00358736094293984
B3285	3.285	1.43	0.223448560666856	0.277202695544261
B1924	1.924	1.41	0.0184928189922913	0.0453678422088679
B3955	3.955	1.41	0.0654641981372605	0.107383060977752
B3806	3.806	1.40	0.018095046728769	0.0450140989763929
B4255	4.255	1.39	0.00267617906539	0.0163682580045947
B2126	2.126	1.38	0.0383089087278742	0.0712870966657848
B3665	3.665	1.38	0.000184248542855762	0.00468942259074827
B3695	3.695	1.38	0.000244978628108937	0.00536911493272087
B1975	1.975	1.36	0.00854926856420407	0.0301662460472139
B3436	3.436	1.36	0.0198829920040975	0.0477421030459129
B7336	7.336	1.36	0.00133158703652159	0.0123602608448886
B4265	4.265	1.34	0.00323386832948579	0.0183139390843747
B3045	3.045	1.30	0.0765285909434325	0.120762116508736
B1734	1.734	1.29	0.216876874489514	0.270325203747594
B3246	3.246	1.28	0.678522297973224	0.712994003406461
B3645	3.645	1.28	0.00884415055335057	0.0304717676270463
B4025	4.025	1.28	0.0171527378660294	0.0437676417166304
B0998	0.998	1.26	0.437578553079658	0.488330238161032
B3326	3.326	1.25	0.00665144333640916	0.0269127630380863
B3976	3.976	1.25	0.00128662307302713	0.0123154341701405
B1964	1.964	1.21	0.0200947988852168	0.0478662442625565
B1935	1.935	1.19	0.0838179452395567	0.128163486034904
B1944	1.944	1.19	0.0492444189364652	0.0859598374798033
B2105	2.105	1.18	0.0152872242778434	0.0411659384137148
B2276	2.276	1.18	0.0112778203708721	0.0340927213510272
B0856	0.856	1.14	0.091023767795987	0.13601847119514
B2655	2.655	1.14	0.0787991139175202	0.123603381473009
B0846	0.846	1.12	0.119673740653086	0.165074442963785
B2476	2.476	1.12	0.0799701470419705	0.124706960619481
B1058	1.058	1.11	0.00734389864848766	0.0279919615152501
B1714	1.714	1.11	0.101124523404615	0.147337564066201
B2446	2.446	1.10	0.0754425000588675	0.119766866290637
B4275	4.275	1.10	0.00123183359935662	0.012023210879283
B1724	1.724	1.09	0.287688564250542	0.342362409040238
B4036	4.036	1.09	0.00109873551313186	0.011258471686507
B1281	1.281	1.07	0.0843247140577639	0.128615084704049
B1704	1.704	1.07	0.139733700601656	0.186548036843835
B2286	2.286	1.07	0.0308599908566513	0.0621136040456578
B2486	2.486	1.06	0.0232690345996049	0.0520092586376438
B4355	4.355	1.06	9.23378914576147e-05	0.00358736094293984
B2716	2.716	1.05	0.000156398464179296	0.00441587438938615
B3305	3.305	1.05	0.0158966654662171	0.0422305355314655
B3926	3.926	1.05	0.000738516289702267	0.00981926488443176
B2176	2.176	1.03	0.0244758839538521	0.0526434786902336
B3216	3.216	1.03	0.105698334124783	0.151079684102271
B1018	1.018	1.02	0.133216742496597	0.179979468886669
B4326	4.326	1.02	0.000448629207902063	0.00730182717296041
B2265	2.265	1.01	0.0103352082224943	0.0335575279322965
B3145	3.145	1.01	0.0111691691036332	0.0340927213510272
B122	1.22	1.00	0.376262863383682	0.429625758624783
B2326	2.326	1.00	0.0462910040208347	0.0820755104998619
B2495	2.495	1.00	0.0365914864289051	0.0690686191205889
B4245	4.245	1.00	0.00880660363085459	0.0304717676270463
B3856	3.856	0.99	0.0169788654455206	0.0437676417166304
B1351	1.351	0.98	0.00340308354364531	0.0185174683857665
B2186	2.186	0.97	0.0172123726534433	0.0437676417166304
B2545	2.545	0.97	0.125632149725423	0.171198214392675
B3035	3.035	0.97	0.679558289685246	0.712994003406461
B4315	4.315	0.97	0.00044013484560771	0.00730182717296041
B1009	1.009	0.96	0.363301950718363	0.417440706157556
B1954	1.954	0.96	0.105498782035169	0.151079684102271
B4336	4.336	0.96	0.000979184091959798	0.010545306905515
B4346	4.346	0.96	0.000935995986622199	0.010545306905515
B1371	1.371	0.95	0.00250332730987876	0.0159849588016443
B2386	2.386	0.95	0.206912950346297	0.262466748911943
B4045	4.045	0.95	0.00865612699458018	0.0303541519943278
B0866	0.866	0.94	0.0997943207992171	0.146081111522416
B7546	7.546	0.94	6.13636115898919e-06	0.00120327474399571
B1914	1.914	0.93	0.351861004470323	0.406469008092364
B3066	3.066	0.93	0.00235020056359747	0.0157758130087003
B3155	3.155	0.93	0.0264147912859775	0.0554289104378624
B7735	7.735	0.93	1.80965582300277e-05	0.00151753299130504
B3086	3.086	0.92	3.77948281521575e-05	0.00248500995100435
B2255	2.255	0.91	0.00852267105539423	0.0301662460472139
B4286	4.286	0.91	0.00387452057833106	0.0199821565711628
B4295	4.295	0.91	0.0019911223805231	0.0145462551688216
B4375	4.375	0.91	1.56441545015704e-05	0.00151753299130504
B7206	7.206	0.91	0.048118520739773	0.0845222424885998
B7555	7.555	0.9	3.56485705927268e-06	0.000937557406588715
B121	1.21	0.89	0.413389266283434	0.466615352071
B2686	2.686	0.89	0.0696355625692356	0.113447869794805
B1432	1.432	0.87	0.000156710371232969	0.00441587438938615
B7746	7.746	0.86	1.04275883962918e-05	0.00137122787411237
B8466	8.466	0.86	0.000693383292367916	0.00961667620745432
B0736	0.736	0.85	0.000358833557831021	0.00690535797874818
B3135	3.135	0.85	0.0171592229502432	0.0437676417166304
B4086	4.086	0.85	5.87713952855406e-05	0.00331218792002083
B4305	4.305	0.85	0.00265638176861235	0.0163682580045947
B7215	7.215	0.85	0.000645872906957837	0.00936961942514527
B2505	2.505	0.84	0.0338183099397971	0.0652387446026893
B2706	2.706	0.84	0.000746712158511921	0.00981926488443176
B1694	1.694	0.83	0.164903926169421	0.213644002869743
B3055	3.055	0.83	0.00339190201451471	0.0185174683857665
B4055	4.055	0.83	0.0283456974958991	0.0579397806328093
B1442	1.442	0.82	0.000357139631635622	0.00690535797874818
B2115	2.115	0.82	0.180004951369414	0.230933181512955
B5255	5.255	0.82	0.0111833621673138	0.0340927213510272
B5416	5.416	0.82	0.00515514353202355	0.0233759094641758
B2755	2.755	0.81	0.00764714978277914	0.0284603829179846
B4065	4.065	0.81	0.101342674486841	0.147337564066201
B4366	4.366	0.81	0.000724232964286292	0.00981926488443176
B5275	5.275	0.81	0.00338202711031325	0.0185174683857665
B2626	2.626	0.8	0.000165323677451563	0.00449794418997528
B2696	2.696	0.8	0.000970460522569108	0.010545306905515
B2726	2.726	0.8	0.00045347215649564	0.00730182717296041
B5265	5.265	0.8	0.00333252957347118	0.0185174683857665
B0877	0.877	0.79	0.136053553678196	0.182872664143265
B1068	1.068	0.79	0.110350280613317	0.156294844953103
B2295	2.295	0.79	0.0918588617724164	0.136748381015918
B7345	7.345	0.79	0.164139963212091	0.213003998313059
B0836	0.836	0.78	0.278240926611468	0.33392195585381
B1189	1.189	0.78	0.252125204111599	0.307460256636864
B3426	3.426	0.78	0.416219220382249	0.468469279431661
B1079	1.079	0.77	0.0988702552639662	0.145331665094385
B5426	5.426	0.77	0.00158751218432121	0.0131364340675448
B1108	1.108	0.76	0.036948484768594	0.0695760250177104
B1119	1.119	0.76	0.0614351061179932	0.102046944688624
B4406	4.406	0.76	0.000133743622425529	0.00405860454206702
B4485	4.485	0.76	1.9301559376881e-05	0.00151753299130504
B129	1.29	0.75	0.222479136134149	0.276434706157234
B2636	2.636	0.75	0.0151265958179694	0.041013347423979
B2945	2.945	0.75	0.0390210814244015	0.072441489985536
B4385	4.385	0.75	0.000178756614785399	0.00468942259074827
B0696	0.696	0.74	0.00417829806814275	0.0209121174901591
B0886	0.886	0.74	0.220203497860626	0.27403873787387
B2646	2.646	0.74	0.018238541291296	0.0451103732878764
B2666	2.666	0.74	0.00906426584945095	0.0309597651740987
B3585	3.585	0.74	0.0159749489943454	0.042296089787042
B4166	4.166	0.74	0.0424982534594021	0.0767302562459228
B4396	4.396	0.74	0.000109121245412619	0.00358736094293984
B1129	1.129	0.73	0.121069758987193	0.166418187876124
B4495	4.495	0.73	1.31344063896083e-05	0.00148043523448585
B1674	1.674	0.72	0.216186312947871	0.270318543448289
B2196	2.196	0.72	0.0565232409543179	0.096113873088269
B4076	4.076	0.72	0.21505379747436	0.270187016253614
B7435	7.435	0.72	0.242143155532649	0.29758714908919
B1169	1.169	0.71	0.271851211287774	0.328469534006208
B1179	1.179	0.71	0.313575744047368	0.368720211703985
B1744	1.744	0.71	0.629043388695732	0.669791138570759
B2736	2.736	0.71	0.00161997807271326	0.013156965722938
B3316	3.316	0.71	0.0204026867299588	0.0479098804462425
B5285	5.285	0.71	0.00540711355634331	0.0241028960223439
B7275	7.275	0.71	9.6795853314339e-05	0.00358736094293984
B7286	7.286	0.71	0.00019595175342505	0.00483143542038638
B7166	7.166	0.7	0.14442072175981	0.191509158770571
B1099	1.099	0.69	0.0741460697892761	0.118654430011867
B1139	1.139	0.69	0.213678468189772	0.269309781873054
B2616	2.616	0.69	0.00253473224619383	0.0159992299379755
B4456	4.456	0.69	0.000211258899828551	0.00490244917543315
B4475	4.475	0.69	0.000303625592998944	0.00632169695952952
B7305	7.305	0.69	0.000243691298938991	0.00536911493272087
B2246	2.246	0.68	0.0314185842109835	0.0627576277024455
B2416	2.416	0.68	0.0981714127172875	0.145051019913745
B7296	7.296	0.68	0.000107642901189199	0.00358736094293984
B0896	0.896	0.67	0.299583780086385	0.354912316048284
B2405	2.405	0.67	0.457660006258988	0.506030977548482
B4446	4.446	0.67	0.000581269789118143	0.00899258556106304
B8056	8.056	0.67	0.0990981442595423	0.145331665094385
B12	1.2	0.66	0.51411377235767	0.561822391122163
B2526	2.526	0.66	0.258623539874691	0.314412901326858
B2676	2.676	0.66	0.0136160934132026	0.0384961671748595
B4416	4.416	0.66	0.00138522138634414	0.0124197690207446
B7195	7.195	0.66	0.262708717464316	0.318398123009746
B1159	1.159	0.64	0.274211116580624	0.330309268674981
B2765	2.765	0.64	0.00170000898034734	0.0133539501636474
B4466	4.466	0.64	0.000595584974218055	0.00903685662803933
B5296	5.296	0.64	0.00258196110137104	0.0161679945157282
B2886	2.886	0.63	0.0398597612818633	0.0734797935780144
B3115	3.115	0.63	0.0085643081300075	0.0301662460472139
B4195	4.195	0.63	0.077066353870045	0.121367970465999
B6526	6.526	0.63	7.62531523444681e-06	0.00120327474399571
B1754	1.754	0.62	0.659803261414274	0.697834816696866
B2936	2.936	0.62	0.00475390337209751	0.0225719320564461
B3105	3.105	0.62	0.00184393381993775	0.0137251300370838
B3726	3.726	0.62	0.286243829760998	0.341157676255933
B4435	4.435	0.62	0.00174964364693497	0.0133539501636474
B2896	2.896	0.61	0.0683933437157565	0.111955079235958
B4426	4.426	0.61	0.00483255084801817	0.0225719320564461
B7425	7.425	0.61	0.196435226627867	0.25038351180838
B1149	1.149	0.6	0.100031096806378	0.146156547000431
B2515	2.515	0.6	0.142024461308829	0.189285979683557
B3195	3.195	0.6	0.320652549363869	0.375363295917051
B4235	4.235	0.6	0.107947204521732	0.154015089272417
B1764	1.764	0.57	0.430001174556778	0.481918930007526
B2875	2.875	0.57	0.00656914820069775	0.0267167934554151
B3845	3.845	0.57	0.103300496081163	0.149274892688714
B7386	7.386	0.57	0.156229728477958	0.204759561078254
B1904	1.904	0.56	0.76001032494524	0.78487977275104
B4176	4.176	0.56	0.215961090837826	0.270318543448289
B3166	3.166	0.55	0.124024201414921	0.169887317563147
B5305	5.305	0.55	0.00251014455640326	0.0159849588016443
B5315	5.315	0.55	0.00034335774891934	0.00690535797874818
B7395	7.395	0.55	0.116168171299664	0.161083808709024
B2776	2.776	0.54	0.00130976684716428	0.0123154341701405
B3095	3.095	0.54	0.000989919832838822	0.010545306905515
B7375	7.375	0.54	0.00902121548268947	0.030946691373226
B7445	7.445	0.54	0.0821477637406635	0.12680971317643
B1089	1.089	0.53	0.165357879870581	0.213880929865391
B2395	2.395	0.53	0.338578127692788	0.393428781663638
B2606	2.606	0.53	0.00347762382096102	0.0187320953686761
B7076	7.076	0.53	0.00350022796150499	0.0187320953686761
B2976	2.976	0.52	0.15386900315094	0.202167250189609
B7066	7.066	0.52	0.00439048871144133	0.0215161216976845
B7326	7.326	0.52	0.21209150901784	0.268173398421595
B2305	2.305	0.51	0.292959776156468	0.347586862236771
B2426	2.426	0.5	0.636833898003421	0.676261030315881
B2745	2.745	0.5	0.069736650000609	0.113447869794805
B3186	3.186	0.5	0.44992132884809	0.499982997832595
B4185	4.185	0.5	0.174565827707699	0.225053003368259
B7155	7.155	0.5	0.350033631544226	0.40495093150791
B2536	2.536	0.49	0.0335464884276443	0.0650323817430254
B5926	5.926	0.49	0.000872941831803028	0.0104049013246943
B6905	6.905	0.49	0.32939250733203	0.384453680894928
B2205	2.205	0.48	0.251285740126996	0.306910911703095
B6916	6.916	0.48	0.382365753796176	0.435334169906469
B2856	2.856	0.47	0.0761363902543205	0.120383991804928
B3835	3.835	0.47	0.260303512216439	0.31596841713657
B1895	1.895	0.46	0.682969619328982	0.715621553320806
B6805	6.805	0.46	0.00085150090054227	0.0104049013246943
B7175	7.175	0.46	0.125598546495558	0.171198214392675
B7355	7.355	0.46	0.00334784489412313	0.0185174683857665
B7886	7.886	0.46	0.000383904039379603	0.00704419272256992
B13	1.3	0.45	0.583182103882778	0.626028136004778
B1663	1.663	0.45	0.717485008979062	0.749795592164874
B5236	5.236	0.45	0.62246488578899	0.66458023665428
B0826	0.826	0.44	0.540004823756445	0.584449665217881
B2225	2.225	0.44	0.179665265558065	0.230872792386504
B2566	2.566	0.44	0.0282733480221419	0.0579397806328093
B3295	3.295	0.44	0.0801636515695434	0.124751718123017
B7365	7.365	0.44	0.00871891985876474	0.0304390609228557
B7876	7.876	0.44	0.00176021649812336	0.0133539501636474
B8205	8.205	0.44	9.12380474737964e-05	0.00358736094293984
B8316	8.316	0.44	0.0112221624124636	0.0340927213510272
B1684	1.684	0.43	0.894336807226915	0.904656078079533
B2215	2.215	0.43	0.301364386952603	0.355952846265874
B2786	2.786	0.43	0.00610106036649847	0.0257419071078465
B2805	2.805	0.43	0.0172004729616985	0.0437676417166304
B5376	5.376	0.43	9.87346173200873e-05	0.00358736094293984
B5916	5.916	0.43	0.00289757013480344	0.0171098489796686
B7055	7.055	0.43	0.0118391445953431	0.0353828980519912
B8455	8.455	0.43	0.00745980186302057	0.0281848538199397
B0644	0.644	0.42	0.159691064091876	0.208603062199487
B1774	1.774	0.42	0.458570530984999	0.506030977548482
B2236	2.236	0.42	0.235389765245242	0.2901914449664
B2316	2.316	0.42	0.519350612837128	0.565977394376373
B2576	2.576	0.42	0.0246055311922382	0.0527547937790106
B3176	3.176	0.42	0.192423680020747	0.245667125463381
B3485	3.485	0.42	0.432450451752282	0.483976463024895
B3716	3.716	0.42	0.611292388733632	0.653536171694899
B4205	4.205	0.42	0.368632319206393	0.422134832879309
B5325	5.325	0.42	0.000881278939156616	0.0104049013246943
B5906	5.906	0.42	0.00122379834800039	0.012023210879283
B7536	7.536	0.42	0.000121134532821939	0.00382300585586038
B0654	0.654	0.41	0.148402444022344	0.195801886845535
B1824	1.824	0.41	0.305470524741767	0.360263443977958
B7225	7.225	0.41	0.0112619563208148	0.0340927213510272
B8226	8.226	0.41	0.000202865924807339	0.00485033983857548
B2595	2.595	0.4	0.0225513366095323	0.0509828211602321
B2836	2.836	0.4	0.0411283711412148	0.0749429210864168
B2866	2.866	0.4	0.0987031538712971	0.145331665094385
B5395	5.395	0.4	0.00294922618660954	0.0171098489796686
B5406	5.406	0.4	0.0428163153301433	0.0771280200810116
B7415	7.415	0.4	0.0232085967204999	0.0520092586376438
B8275	8.275	0.4	0.00489680407547917	0.0225719320564461
B1502	1.502	0.39	0.989191236016532	0.989191236016532
B2956	2.956	0.39	0.113757238243945	0.159355277733198
B3516	3.516	0.39	0.202235819351958	0.257361389465636
B7235	7.235	0.39	0.0136416622995806	0.0384961671748595
B7405	7.405	0.39	0.00044515048457684	0.00730182717296041
B8306	8.306	0.39	0.0325418341335186	0.0640606758997194
B0917	0.917	0.38	0.113540358371142	0.159355277733198
B1472	1.472	0.38	0.723266878271584	0.752846394401424
B2995	2.995	0.38	0.29129321701321	0.346130042505155
B5136	5.136	0.38	0.000304467027201675	0.00632169695952952
B6825	6.825	0.38	0.00137383784940726	0.0124197690207446
B6835	6.835	0.38	0.00189253421766775	0.0139552289508398
B6925	6.925	0.38	0.0224439005387969	0.0508857400146861
B7185	7.185	0.38	0.0930094409870366	0.138200468811246
B7316	7.316	0.38	0.0189237130753602	0.0460806983435272
B0746	0.746	0.37	0.0746258332786339	0.118812473954594
B1814	1.814	0.37	0.277261125805266	0.333474128445663
B5336	5.336	0.37	0.00227099656483762	0.0157238478492419
B7845	7.845	0.37	0.00814480077576915	0.0296140452169671
B0906	0.906	0.36	0.84292601518435	0.859261790672419
B1884	1.884	0.36	0.722679221576796	0.752846394401424
B2585	2.585	0.36	0.0305904171551109	0.0618867670138013
B2905	2.905	0.36	0.101399616334534	0.147337564066201
B3886	3.886	0.36	0.677374265277099	0.712994003406461
B6816	6.816	0.36	0.00589602981253844	0.025145770389691
B7125	7.125	0.36	0.0628403025674459	0.103725938756726
B3005	3.005	0.35	0.373288034350763	0.426846752322829
B3226	3.226	0.35	0.52583725354091	0.571046476011809
B3745	3.745	0.35	0.238466266984199	0.293525561077275
B6846	6.846	0.35	0.00751985450998578	0.0281848538199397
B7255	7.255	0.35	0.0236818517454955	0.0520559752976964
B8355	8.355	0.35	0.000422948354746607	0.00730182717296041
B1653	1.653	0.34	0.893909762143679	0.904656078079533
B3466	3.466	0.34	0.385954993829928	0.438787449757656
B6716	6.716	0.34	0.00232352516272447	0.0157758130087003
B6856	6.856	0.34	0.00324962163727815	0.0183139390843747
B6885	6.885	0.34	0.00782307939233349	0.0289784490166719
B6966	6.966	0.34	0.00839049992275381	0.0300913838138762
B6985	6.985	0.34	0.00584302095003685	0.025145770389691
B7265	7.265	0.34	0.0137590863666798	0.0384961671748595
B1412	1.412	0.33	0.0398334653103399	0.0734797935780144
B1784	1.784	0.33	0.465548618508401	0.51229827057619
B2795	2.795	0.33	0.0782334033556773	0.122960468620776
B3026	3.026	0.33	0.978012925624995	0.979254058779342
B3205	3.205	0.33	0.842646167792977	0.859261790672419
B6765	6.765	0.33	0.00461541026352459	0.0223408509074902
B6975	6.975	0.33	0.00921599899915594	0.0312151929138368
B7046	7.046	0.33	0.023606927806175	0.0520559752976964
B7086	7.086	0.33	0.0543841614350085	0.093483885342531
B7115	7.115	0.33	0.0620326029885138	0.102822949071297
B7246	7.246	0.33	0.0337472533158069	0.0652387446026893
B7525	7.525	0.33	0.000653142038508225	0.00936961942514527
B7725	7.725	0.33	0.000406288431423558	0.00728549028166334
B0715	0.715	0.32	0.0742906063699141	0.118654430011867
B1804	1.804	0.32	0.414225342748937	0.466891136327016
B5355	5.355	0.32	0.013710502119115	0.0384961671748595
B6776	6.776	0.32	0.0137455595188272	0.0384961671748595
B6956	6.956	0.32	0.00682288434098598	0.0269187462033568
B6996	6.996	0.32	0.0144819501965593	0.0399519535142843
B7456	7.456	0.32	0.000896746882229672	0.0104049013246943
B7566	7.566	0.32	0.000969585089764065	0.010545306905515
B0513	0.513	0.31	0.0124867171407838	0.0367612680002926
B0614	0.614	0.31	0.104772181424698	0.150574227949156
B0634	0.634	0.31	0.21666083918857	0.270325203747594
B0776	0.776	0.31	0.3469731318968	0.401999707880433
B0937	0.937	0.31	0.203074873795793	0.258013003904799
B1028	1.028	0.31	0.533086548148173	0.577754514407841
B5366	5.366	0.31	0.00952456296449456	0.0319782135276009
B6105	6.105	0.31	0.0015983493922488	0.0131364340675448
B6675	6.675	0.31	0.00144578422753152	0.012674708394693
B7006	7.006	0.31	0.0168076248415369	0.0437145698898411
B8335	8.335	0.31	0.00846041697627996	0.0301662460472139
B0574	0.574	0.3	0.0275368689205974	0.0568758889485638
B2816	2.816	0.3	0.0490938855761447	0.0858870858527232
B3476	3.476	0.3	0.458521395550008	0.506030977548482
B5346	5.346	0.3	0.00470855832660344	0.0225719320564461
B6486	6.486	0.3	0.00116418283496311	0.0117761571382807
B6706	6.706	0.3	0.00472152695540063	0.0225719320564461
B6735	6.735	0.3	0.0152375834111041	0.0411659384137148
B6756	6.756	0.3	0.0233571221624656	0.0520559752976964
B6796	6.796	0.3	0.00674363796691216	0.0269187462033568
B6865	6.865	0.3	0.0202365782706781	0.0478662442625565
B6935	6.935	0.3	0.0157427288926046	0.0421051291398814
B6945	6.945	0.3	0.0119018803703003	0.0354361645742149
B7015	7.015	0.3	0.00980942512762235	0.0324143272795313
B7755	7.755	0.3	0.00105203695159281	0.0109218046685095
B8375	8.375	0.3	0.00149268363178036	0.0129420591810407
B0504	0.504	0.29	0.00356738332124033	0.0188903720836149
B0624	0.624	0.29	0.18681602170661	0.238894394046216
B0664	0.664	0.29	0.0515440616794159	0.0889896382167596
B7036	7.036	0.29	0.0354537161499225	0.0672427452939636
B7096	7.096	0.29	0.0820163201118128	0.12680971317643
B7786	7.786	0.29	0.0405207914094077	0.0743509405163319
B7826	7.826	0.29	0.00492043432773352	0.0225719320564461
B8036	8.036	0.29	0.499780986769999	0.546917057644285
B8176	8.176	0.29	0.00136355248869774	0.0124197690207446
B8216	8.216	0.29	0.00210760095954411	0.0148547344435804
B8255	8.255	0.29	0.0201644685975577	0.0478662442625565
B0785	0.785	0.28	0.46376730630434	0.511050844516933
B2845	2.845	0.28	0.149335497724007	0.196704019539636
B2986	2.986	0.28	0.455768909454652	0.505543287468758
B4225	4.225	0.28	0.940983425080264	0.944574964870646
B5116	5.116	0.28	0.00263850913520358	0.0163682580045947
B7136	7.136	0.28	0.0872586769102252	0.131890988663156
B7505	7.505	0.28	0.00499064776993426	0.0227608155518967
B8015	8.015	0.28	0.00384071556901894	0.0199821565711628
B0564	0.564	0.27	0.0554652682584119	0.0949286261515987
B0766	0.766	0.27	0.359860718384758	0.414496506285509
B1402	1.402	0.27	0.0553570105871557	0.0949286261515987
B2966	2.966	0.27	0.406652008134208	0.460419313293406
B6616	6.616	0.27	0.00322016513136091	0.0183139390843747
B6655	6.655	0.27	0.00235937380865226	0.0157758130087003
B6666	6.666	0.27	0.00172714831414693	0.0133539501636474
B6685	6.685	0.27	0.00725266316830283	0.027913908486785
B6786	6.786	0.27	0.0199076703448737	0.0477421030459129
B6895	6.895	0.27	0.179324885694199	0.230811312908194
B7485	7.485	0.27	0.00172924578518283	0.0133539501636474
B7655	7.655	0.27	0.0035137517294855	0.0187320953686761
B7805	7.805	0.27	0.00290828948352135	0.0171098489796686
B8085	8.085	0.27	0.103926740287501	0.149631748333647
B8265	8.265	0.27	0.10356744131081	0.14938704057446
B8915	8.915	0.27	0.0014309014575921	0.012674708394693
B0674	0.674	0.26	0.318123284740502	0.373006162381491
B1421	1.421	0.26	0.0724276761738217	0.116423955822738
B2826	2.826	0.26	0.146990205963264	0.194589383397676
B6566	6.566	0.26	0.00278576160426378	0.0169074300443394
B6596	6.596	0.26	0.0107990185917046	0.0340927213510272
B6725	6.725	0.26	0.00925585235729727	0.0312151929138368
B7026	7.026	0.26	0.0570686068089382	0.096832539295166
B8366	8.366	0.26	0.00485258680270918	0.0225719320564461
B8946	8.946	0.26	0.0108270288172165	0.0340927213510272
B0605	0.605	0.25	0.132700779438885	0.179589905621407
B1795	1.795	0.25	0.593806752435439	0.636567293032012
B2436	2.436	0.25	0.911907595521366	0.918895393188197
B2916	2.916	0.25	0.226973925179592	0.281134108267972
B5145	5.145	0.25	0.00481773928227216	0.0225719320564461
B7146	7.146	0.25	0.449485382622465	0.499982997832595
B7496	7.496	0.25	0.00589349136037082	0.025145770389691
B7856	7.856	0.25	0.0262656905156049	0.0554107749112628
B7975	7.975	0.25	0.00753739436756308	0.0281848538199397
B8245	8.245	0.25	0.0127121719115942	0.0368746457288523
B0584	0.584	0.24	0.126071604963835	0.171500855718044
B131	1.31	0.24	0.10897923915383	0.154927242688959
B1835	1.835	0.24	0.931424105482862	0.936170215574494
B2926	2.926	0.24	0.278903129160534	0.33392195585381
B5105	5.105	0.24	0.00207588870418553	0.0148547344435804
B5386	5.386	0.24	0.0306782584859819	0.0619057441059839
B6425	6.425	0.24	0.00163419853085921	0.013156965722938
B6435	6.435	0.24	0.000961319196112059	0.010545306905515
B6515	6.515	0.24	0.00678654228078043	0.0269187462033568
B6626	6.626	0.24	0.0101643363468275	0.0332766032267506
B6645	6.645	0.24	0.00835223991628872	0.0300909465477251
B6695	6.695	0.24	0.0108363832760403	0.0340927213510272
B6746	6.746	0.24	0.0572811206093034	0.0969845582848506
B7105	7.105	0.24	0.164048991245865	0.213003998313059
B7475	7.475	0.24	0.00630789775266226	0.0263329699833361
B7815	7.815	0.24	0.0240670518172931	0.052311029983042
B8126	8.126	0.24	0.00131114888503397	0.0123154341701405
B8155	8.155	0.24	0.00698408986973576	0.02727944013476
B8195	8.195	0.24	0.0163154430932055	0.0430531257543114
B8515	8.515	0.24	0.00682350981073684	0.0269187462033568
B8655	8.655	0.24	0.0114915586897854	0.0346062588024454
B8736	8.736	0.24	0.00549178661192904	0.0243428069483821
B3016	3.016	0.23	0.566108598311388	0.608977720242819
B5126	5.126	0.23	0.00429444704686657	0.0211769919998608
B5435	5.435	0.23	0.0136194488017214	0.0384961671748595
B6286	6.286	0.23	0.0109128312558178	0.0340927213510272
B6475	6.475	0.23	0.00451088805915405	0.0219696955473614
B6875	6.875	0.23	0.0469060510574223	0.0827939022020273
B7515	7.515	0.23	0.00806255181699091	0.0295876901563062
B7595	7.595	0.23	0.00297553311171857	0.0171364644171238
B7706	7.706	0.23	0.0053328546345558	0.0239069449242303
B7866	7.866	0.23	0.0156278933441591	0.0419401627501412
B7905	7.905	0.23	0.00281684338550503	0.0169655681768203
B7945	7.945	0.23	0.0139896796148574	0.039003029032235
B8236	8.236	0.23	0.00710962005866559	0.0276329567797397
B8296	8.296	0.23	0.0120808642878762	0.0357784039088544
B8415	8.415	0.23	0.00966467864259247	0.0323111502076503
B8435	8.435	0.23	0.0141896120704747	0.0394211405760723
B8525	8.525	0.23	0.00643589640572576	0.0265315868982976
B8726	8.726	0.23	0.00492062397174744	0.0225719320564461
B8986	8.986	0.23	0.0099211483223077	0.0326157751095866
B0534	0.534	0.22	0.0482066021798098	0.0845222424885998
B0594	0.594	0.22	0.142619012337773	0.189560642755776
B1391	1.391	0.22	0.113830042055337	0.159355277733198
B3576	3.576	0.22	0.719220359457029	0.750614898957138
B6416	6.416	0.22	0.00977521509397207	0.0324143272795313
B6546	6.546	0.22	0.0147802506445894	0.0402124750295899
B6556	6.556	0.22	0.0125661243792675	0.036857517231383
B6635	6.635	0.22	0.00883578916229982	0.0304717676270463
B7645	7.645	0.22	0.01707294615195	0.0437676417166304
B7715	7.715	0.22	0.0165503205574438	0.0432507812853844
B7836	7.836	0.22	0.0324433892653491	0.0640606758997194
B7895	7.895	0.22	0.0137565322398087	0.0384961671748595
B7926	7.926	0.22	0.00981878861826105	0.0324143272795313
B7955	7.955	0.22	0.00925773782235464	0.0312151929138368
B8796	8.796	0.22	0.00558827960424889	0.0246065790098834
B8815	8.815	0.22	0.0111321287107053	0.0340927213510272
B0816	0.816	0.21	0.876808215084384	0.889205246403058
B3496	3.496	0.21	0.928967573713087	0.934892111810747
B3895	3.895	0.21	0.3634749874908	0.417440706157556
B5156	5.156	0.21	0.00241686694735089	0.0159849588016443
B5246	5.246	0.21	0.456206363343163	0.505543287468758
B5505	5.505	0.21	0.00561366821518253	0.0246065790098834
B6266	6.266	0.21	0.0455940574764966	0.0810744409651013
B6456	6.456	0.21	0.0188705030704998	0.0460806983435272
B6466	6.466	0.21	0.0231188193454326	0.0520092586376438
B6585	6.585	0.21	0.0382540827303147	0.0712870966657848
B7606	7.606	0.21	0.0126974067512673	0.0368746457288523
B7626	7.626	0.21	0.0174805741785477	0.0440644505650931
B7636	7.636	0.21	0.0214051794468175	0.049054725272467
B8005	8.005	0.21	0.0181425646064549	0.0450140989763929
B8476	8.476	0.21	0.0220623629770886	0.0501648541467519
B8586	8.586	0.21	0.0112551992802029	0.0340927213510272
B8605	8.605	0.21	0.0218662281724188	0.0498625838960649
B8886	8.886	0.21	0.00579395275921374	0.0251177402583497
B8995	8.995	0.21	0.00622630739718836	0.0261306198743703
B0544	0.544	0.2	0.0799768340601486	0.124706960619481
B0554	0.554	0.2	0.105551928211424	0.151079684102271
B5166	5.166	0.2	0.0449529710528732	0.0806088503652659
B5455	5.455	0.2	0.0211451831364936	0.0489253650870775
B5975	5.975	0.2	0.0268577626246642	0.055912334329446
B6115	6.115	0.2	0.0243066575410411	0.0526434786902336
B6325	6.325	0.2	0.0168431295900022	0.0437145698898411
B6445	6.445	0.2	0.0112028737410346	0.0340927213510272
B6536	6.536	0.2	0.0232160689966735	0.0520092586376438
B7616	7.616	0.2	0.0102408466378065	0.0333885454430965
B7665	7.665	0.2	0.00691554518724992	0.0271460952872646
B7936	7.936	0.2	0.0106236063124849	0.0340927213510272
B7985	7.985	0.2	0.0370634270121515	0.0696262950299703
B8116	8.116	0.2	0.0147134149063792	0.0401691500385233
B8396	8.396	0.2	0.0172518841240457	0.0437676417166304
B8426	8.426	0.2	0.0205416875266058	0.0480931497284628
B8495	8.495	0.2	0.0158399786393324	0.0422221052244367
B8505	8.505	0.2	0.0116019108820402	0.0348057326461205
B8556	8.556	0.2	0.00814470822685165	0.0296140452169671
B8716	8.716	0.2	0.0260604790572964	0.0551252492659702
B8866	8.866	0.2	0.0183598752612005	0.0452685674408975
B8936	8.936	0.2	0.020631252430405	0.0481599354070697
B0524	0.524	0.19	0.0746907314087181	0.118812473954594
B1361	1.361	0.19	0.76396080766198	0.786899578649219
B3405	3.405	0.19	0.563008233593908	0.606849038668844
B5575	5.575	0.19	0.122599710614643	0.168228124652092
B5605	5.605	0.19	0.0612430552567623	0.101942554003345
B6026	6.026	0.19	0.0212915143762084	0.048976690503873
B6316	6.316	0.19	0.0244009015473488	0.0526434786902336
B6496	6.496	0.19	0.0263470933181155	0.0554289104378624
B6506	6.506	0.19	0.0258427300615546	0.0548115968241036
B6606	6.606	0.19	0.0214497848149571	0.049054725272467
B7676	7.676	0.19	0.028105766897646	0.0578993474732186
B7686	7.686	0.19	0.0299232700027462	0.0608491237942442
B8146	8.146	0.19	0.0197573519438837	0.0476714088187285
B8445	8.445	0.19	0.0106557042176597	0.0340927213510272
B8486	8.486	0.19	0.00571946333114985	0.0249318042446256
B8616	8.616	0.19	0.0315896560723256	0.0629399965683456
B8626	8.626	0.19	0.0348635260374623	0.0667653447659169
B8646	8.646	0.19	0.00640503265040478	0.0265315868982976
B8775	8.775	0.19	0.0134031652188143	0.0384961671748595
B8835	8.835	0.19	0.0131608194592407	0.0380362144811023
B8855	8.855	0.19	0.0109970002719736	0.0340927213510272
B8956	8.956	0.19	0.0135721666686466	0.0384961671748595
B0796	0.796	0.18	0.846953254510514	0.862253055237155
B5446	5.446	0.18	0.0164414794775334	0.0432410910259129
B5516	5.516	0.18	0.0111069676376531	0.0340927213510272
B5676	5.676	0.18	0.0265687255893007	0.0556040437399422
B5865	5.865	0.18	0.0605094614152685	0.101148231052218
B5995	5.995	0.18	0.0649821878409582	0.106814471263575
B6066	6.066	0.18	0.0251597321167858	0.0536514287571459
B6355	6.355	0.18	0.0257289709227911	0.0547174071646419
B6365	6.365	0.18	0.0352692184614353	0.0670540081110179
B6376	6.376	0.18	0.0324079292328079	0.0640606758997194
B7465	7.465	0.18	0.023778291659382	0.0520559752976964
B7586	7.586	0.18	0.0146404062107019	0.0401086128480687
B7765	7.765	0.18	0.0334734256859412	0.0650323817430254
B7965	7.965	0.18	0.0207802036704806	0.0483645448259859
B8075	8.075	0.18	0.476364545008921	0.523470231214539
B8095	8.095	0.18	0.0350556817050816	0.0668090165828729
B8185	8.185	0.18	0.0240468345559492	0.052311029983042
B8406	8.406	0.18	0.0331352485069058	0.064627024136197
B8595	8.595	0.18	0.0143064210743591	0.0396061972900678
B8675	8.675	0.18	0.0121075207144032	0.0357784039088544
B8685	8.685	0.18	0.0126990813902448	0.0368746457288523
B8786	8.786	0.18	0.0190716839397507	0.0461581553020346
B8896	8.896	0.18	0.0174080585530656	0.0440223019178486
B3256	3.256	0.17	0.282246349573907	0.33741268153608
B3395	3.395	0.17	0.162396216306295	0.211436657864137
B5615	5.615	0.17	0.0542323848513324	0.0934265319818806
B5656	5.656	0.17	0.0146006756494897	0.0401086128480687
B5836	5.836	0.17	0.0185151396593859	0.0453678422088679
B5855	5.855	0.17	0.0310687641224757	0.06227009549118
B5935	5.935	0.17	0.0444088995469972	0.0798146281152182
B6086	6.086	0.17	0.0203877262301932	0.0479098804462425
B6095	6.095	0.17	0.0422281614216304	0.0764174756001522
B6216	6.216	0.17	0.0340741890264637	0.0654252292689081
B6276	6.276	0.17	0.0477958958007508	0.0841762539883759
B6306	6.306	0.17	0.0327454657600928	0.0642690857828687
B6395	6.395	0.17	0.0109771720470184	0.0340927213510272
B7695	7.695	0.17	0.0834890520217924	0.127908469990668
B7775	7.775	0.17	0.0210697236458994	0.0488941528135724
B8386	8.386	0.17	0.07947249801666	0.124412303442748
B8546	8.546	0.17	0.0189812762505023	0.0460806983435272
B8756	8.756	0.17	0.0282290145892626	0.0579397806328093
B8766	8.766	0.17	0.045397485570652	0.0810744409651013
B8825	8.825	0.17	0.0358236420329484	0.0677814234148593
B8976	8.976	0.17	0.0236495373373746	0.0520559752976964
B1381	1.381	0.16	0.137509567033197	0.184202119506269
B1634	1.634	0.16	0.213711755097803	0.269309781873054
B1643	1.643	0.16	0.757418455815124	0.783228259027697
B5176	5.176	0.16	0.0981410044279556	0.145051019913745
B5476	5.476	0.16	0.0912486482481437	0.136096755137591
B5546	5.546	0.16	0.0392653750163196	0.0727238987978314
B5626	5.626	0.16	0.102638584776266	0.148590538327476
B5895	5.895	0.16	0.0340808228511042	0.0654252292689081
B5956	5.956	0.16	0.0497223560063849	0.0866025141038359
B6045	6.045	0.16	0.0202627700680531	0.0478662442625565
B6256	6.256	0.16	0.0238177529562337	0.0520559752976964
B7795	7.795	0.16	0.0833488964547925	0.127908469990668
B8106	8.106	0.16	0.0808167628361765	0.125477242832375
B8136	8.136	0.16	0.023751310464399	0.0520559752976964
B8165	8.165	0.16	0.058327182876722	0.0983336480549865
B8345	8.345	0.16	0.125019399468914	0.170953736882103
B8536	8.536	0.16	0.037331236160579	0.069962815512344
B8665	8.665	0.16	0.0248528729918613	0.053140695909427
B8745	8.745	0.16	0.0418601727771562	0.0761006366847378
B8876	8.876	0.16	0.0328838599043928	0.0643805594654241
B8905	8.905	0.16	0.01997821253418	0.047766089968085
B8925	8.925	0.16	0.0272389509495021	0.0564082212576304
B1603	1.603	0.15	0.900415975409848	0.909639186425569
B5536	5.536	0.15	0.110239343481848	0.156294844953103
B5555	5.555	0.15	0.0272338410917405	0.0564082212576304
B5746	5.746	0.15	0.0410103554018767	0.074900857435372
B5876	5.876	0.15	0.114834629932553	0.159796336890272
B6295	6.295	0.15	0.0325580874978295	0.0640606758997194
B6345	6.345	0.15	0.084711070451451	0.128780413460876
B8025	8.025	0.15	0.697610753676379	0.72999321571706
B8066	8.066	0.15	0.659549768419639	0.697834816696866
B8566	8.566	0.15	0.0468303889050122	0.0827939022020273
B8706	8.706	0.15	0.0408445115961172	0.0747710432699222
B8805	8.805	0.15	0.0584834196056159	0.0983868189100873
B8845	8.845	0.15	0.0177526842811436	0.0446078595472048
B0756	0.756	0.14	0.747795561176718	0.774292254289279
B2555	2.555	0.14	0.842814202960942	0.859261790672419
B3636	3.636	0.14	0.799544244567222	0.821406782504607
B5586	5.586	0.14	0.0564107038595231	0.096113873088269
B5595	5.595	0.14	0.0989515351436324	0.145331665094385
B5736	5.736	0.14	0.0908041648309146	0.135947791369244
B5766	5.766	0.14	0.0717034827252147	0.1156933494278
B5786	5.786	0.14	0.0561936194605445	0.0959670254423585
B5805	5.805	0.14	0.120122067671998	0.165403684804898
B6175	6.175	0.14	0.0865118576049551	0.13101315863783
B6406	6.406	0.14	0.0724675486755907	0.116423955822738
B8046	8.046	0.14	0.669213532197754	0.705895022598968
B8695	8.695	0.14	0.0513898291641457	0.0889179280932258
B1522	1.522	0.13	0.525242184259854	0.571046476011809
B1542	1.542	0.13	0.650871368419543	0.690238588283628
B1582	1.582	0.13	0.726434209706698	0.753162406647286
B1592	1.592	0.13	0.7257669199586	0.753162406647286
B3076	3.076	0.13	0.725163179563874	0.753162406647286
B3916	3.916	0.13	0.0825338775347155	0.126938068956902
B5496	5.496	0.13	0.11539230008993	0.160289656286892
B5526	5.526	0.13	0.114355681828127	0.159516048663538
B5716	5.716	0.13	0.138107805838517	0.184689930180661
B5776	5.776	0.13	0.13136413120835	0.178086425297917
B5795	5.795	0.13	0.0296291421435002	0.0604067006491517
B5815	5.815	0.13	0.0375001246182834	0.0701127922365535
B6016	6.016	0.13	0.134663462545924	0.181313092062686
B6166	6.166	0.13	0.110535517723487	0.156294844953103
B6335	6.335	0.13	0.0893066878334906	0.134355120958546
B6385	6.385	0.13	0.0331735675223825	0.064627024136197
B7576	7.576	0.13	0.0624719935880274	0.103334178073278
B8325	8.325	0.13	0.493709223188311	0.541775489701776
B8576	8.576	0.13	0.0809479297866655	0.125477242832375
B8966	8.966	0.13	0.0853090579893497	0.129440089910763
B1874	1.874	0.12	0.625122867946649	0.666516138932306
B3266	3.266	0.12	0.433506640400318	0.48447130209044
B3526	3.526	0.12	0.321878742964308	0.376240486220502
B5565	5.565	0.12	0.117220013007634	0.162257175900041
B5706	5.706	0.12	0.0756179378785119	0.119804323265353
B5726	5.726	0.12	0.247744082489829	0.303054389278256
B5845	5.845	0.12	0.0967430151143777	0.143477892716624
B5946	5.946	0.12	0.0895706412791802	0.13435596191877
B5966	5.966	0.12	0.153995586012617	0.202167250189609
B6076	6.076	0.12	0.113911757467077	0.159355277733198
B6135	6.135	0.12	0.102363022809817	0.148464016538502
B6206	6.206	0.12	0.0304055531345266	0.061670903401392
B6236	6.236	0.12	0.0603428715604274	0.101148231052218
B6246	6.246	0.12	0.0611120726127002	0.101939588353954
B7915	7.915	0.12	0.0709555390194792	0.114956715167082
B1552	1.552	0.11	0.210375855961074	0.266431059957123
B1563	1.563	0.11	0.229768211213748	0.284149088789416
B1572	1.572	0.11	0.667874675562238	0.705425862140035
B5196	5.196	0.11	0.816737304259524	0.837978846632983
B5465	5.465	0.11	0.136325659710352	0.182926778080727
B5645	5.645	0.11	0.10819434360015	0.154089056138119
B5886	5.886	0.11	0.0716093665754175	0.1156933494278
B5986	5.986	0.11	0.128868967540309	0.175004501530644
B6036	6.036	0.11	0.118639881481942	0.163934967581877
B6185	6.185	0.11	0.160692293971422	0.209563999906533
B6575	6.575	0.11	0.214014237305963	0.269309781873054
B8635	8.635	0.11	0.0725989686499205	0.116423955822738
B3535	3.535	0.1	0.548850951636032	0.593210138138123
B4216	4.216	0.1	0.861917317508702	0.876356654013358
B5486	5.486	0.1	0.0892770688116678	0.134355120958546
B5636	5.636	0.1	0.0629823507505653	0.103743371069303
B5666	5.666	0.1	0.0688578627609778	0.112482098795883
B6005	6.005	0.1	0.173869505531261	0.224522160170483
B6056	6.056	0.1	0.253644011085177	0.308835069052785
B6225	6.225	0.1	0.158318964234269	0.207153669619963
B0685	0.685	0.09	0.366710979983012	0.420545004660751
B1452	1.452	0.09	0.423474535337381	0.475279386032992
B1623	1.623	0.09	0.318166219623249	0.373006162381491
B3125	3.125	0.09	0.550330203321671	0.593995253653623
B6145	6.145	0.09	0.112227508975478	0.158120543895807
B7996	7.996	0.09	0.0844393078285136	0.128615084704049
B1461	1.461	0.08	0.441771184857012	0.492312803463534
B1864	1.864	0.08	0.246409018548955	0.301889309992431
B5696	5.696	0.08	0.134451505385932	0.181313092062686
B5825	5.825	0.08	0.111226439109818	0.156990448045879
B6196	6.196	0.08	0.147302601988942	0.194676303131115
B2376	2.376	0.07	0.406732904138789	0.460419313293406
B3556	3.556	0.07	0.378696592685526	0.431779785590867
B3906	3.906	0.07	0.518155042167845	0.565455502448727
B5206	5.206	0.07	0.679546229497667	0.712994003406461
B5755	5.755	0.07	0.183815257210466	0.235438697953016
B6156	6.156	0.07	0.312805654705684	0.368363673974305
B8286	8.286	0.07	0.408305673421502	0.461537501904821
B3545	3.545	0.06	0.342618868691505	0.397538657937643
B5186	5.186	0.06	0.79548944236282	0.818306610201128
B5685	5.685	0.06	0.216067504104638	0.270318543448289
B6126	6.126	0.06	0.231385764817242	0.285701672051337
B1512	1.512	0.05	0.353393838542904	0.407642892705191
B1532	1.532	0.05	0.338110348633355	0.393428781663638
B1844	1.844	0.05	0.283293458280939	0.338152100731711
B3455	3.455	0.05	0.83692566056521	0.856464781045332
B3705	3.705	0.05	0.41813978666129	0.469960529452647
B5226	5.226	0.05	0.76204073313766	0.785947893392959
B1613	1.613	0.04	0.566526801848199	0.608977720242819
B3506	3.506	0.04	0.818285073858455	0.838476523732884
B3826	3.826	0.04	0.278739436781743	0.33392195585381
B1854	1.854	0.03	0.49557891103178	0.543071890005659
B3735	3.735	0.03	0.0893997953146216	0.134355120958546
B0806	0.806	0.02	0.52617336889808	0.571046476011809
B0726	0.726	0.01	0.603731215856906	0.646328262294571
B5215	5.215	0.01	0.90901061402853	0.917147537683517
